# Supplementary material for: Genome-Wide Analysis of MADS-Box Genes in Foxtail Millet (Setaria italica L.) and Functional Assessment of the Role of SiMADS51 in the Drought Stress Response
Source: Front Plant Sci. 2021 Jun 28;12:659474. doi: 10.3389/fpls.2021.659474 (PMC8273297; doi:10.3389/fpls.2021.659474)
Supplement: Supplementary Table 1 — The 488 MADS-box genes identified from Arabidopsis, rice, foxtail millet, potato, and Setaria viridis in this study. [file Table_1.XLSX]

## Sheet: Sheet1
Supplementary Table 1. The 488 MADS-box genes identified from Setaria italica, Oryza sativa, Arabidopsis thaliana, Setaria viridis, and Solanum tuberosum in this study.
Serial Number	Species	Gene name	Transcript Name	Type	Pfam	Description
1	Setaria italica	SiMADS01	Seita.1G003500.1	Type II	PF00319; PF01486	(1 of 43) KOG0014 - MADS box transcription factor
2	Setaria italica	SiMADS02	Seita.1G072200.1	Type II	PF00319; PF01486	(1 of 2) PTHR11945:SF147 - AGAMOUS-LIKE MADS-BOX PROTEIN AGL16-RELATED
3	Setaria italica	SiMADS03	Seita.1G077600.1	Type I	PF00319	(1 of 1) PTHR11945:SF199 - AGAMOUS-LIKE MADS-BOX PROTEIN AGL61-RELATED
4	Setaria italica	SiMADS04	Seita.1G148200.1	Type I	PF00319	(1 of 11) PTHR11945//PTHR11945:SF232 - MADS BOX PROTEIN // SUBFAMILY NOT NAMED
5	Setaria italica	SiMADS05	Seita.1G183300.1	Type I	PF00319	(1 of 4) PTHR11945//PTHR11945:SF161 - MADS BOX PROTEIN // SUBFAMILY NOT NAMED
6	Setaria italica	SiMADS06	Seita.1G209300.1	Type II	PF00319; PF01486	(1 of 3) PTHR11945:SF144 - AGAMOUS-LIKE MADS-BOX PROTEIN AGL17-RELATED
7	Setaria italica	SiMADS07	Seita.1G272300.1	Type I	PF00319	(1 of 3) PTHR11945//PTHR11945:SF225 - MADS BOX PROTEIN // SUBFAMILY NOT NAMED
8	Setaria italica	SiMADS08	Seita.1G273400.1	Type II	PF00319; PF01486	(1 of 1) PTHR11945:SF146 - AGAMOUS-LIKE MADS-BOX PROTEIN AGL13-RELATED
9	Setaria italica	SiMADS09	Seita.1G308200.1	Type II	PF00319; PF01486	(1 of 3) PTHR11945:SF144 - AGAMOUS-LIKE MADS-BOX PROTEIN AGL17-RELATED
10	Setaria italica	SiMADS10	Seita.1G328500.1	Type II	PF00319; PF01486	(1 of 1) PTHR11945//PTHR11945:SF171 - MADS BOX PROTEIN // SUBFAMILY NOT NAMED
11	Setaria italica	SiMADS11	Seita.2G002300.1	Type II	PF00319; PF01486	(1 of 3) PTHR11945:SF218 - MADS-BOX PROTEIN AGL79
12	Setaria italica	SiMADS12	Seita.2G026600.1	Type I	PF00319	(1 of 3) PTHR11945//PTHR11945:SF207 - MADS BOX PROTEIN // SUBFAMILY NOT NAMED
13	Setaria italica	SiMADS13	Seita.2G086800.1	Type I	PF00319	(1 of 3) PTHR11945//PTHR11945:SF225 - MADS BOX PROTEIN // SUBFAMILY NOT NAMED
14	Setaria italica	SiMADS14	Seita.2G115700.1	Type I	PF00319	(1 of 72) PF00319 - SRF-type transcription factor (DNA-binding and dimerisation domain) (SRF-TF)
15	Setaria italica	SiMADS15	Seita.2G266600.1	Type II	PF00319; PF01486	(1 of 2) PTHR11945//PTHR11945:SF167 - MADS BOX PROTEIN // SUBFAMILY NOT NAMED
16	Setaria italica	SiMADS16	Seita.2G383000.1	Type II	PF00319; PF01486	(1 of 1) PTHR11945:SF155 - AGAMOUS-LIKE MADS-BOX PROTEIN AGL8-RELATED
17	Setaria italica	SiMADS17	Seita.3G055200.1	Type I	PF00319	(1 of 2) PTHR11945:SF172 - MADS-BOX TRANSCRIPTION FACTOR ANR1
18	Setaria italica	SiMADS18	Seita.3G073000.1	Type II	PF00319; PF01486	(1 of 1) PTHR11945//PTHR11945:SF217 - MADS BOX PROTEIN // SUBFAMILY NOT NAMED
19	Setaria italica	SiMADS19	Seita.3G098400.1	Type II	PF00319; PF01486	(1 of 1) PTHR11945//PTHR11945:SF205 - MADS BOX PROTEIN // SUBFAMILY NOT NAMED
20	Setaria italica	SiMADS20	Seita.3G098800.1	Type II	PF00319; PF01486	(1 of 1) PTHR11945//PTHR11945:SF235 - MADS BOX PROTEIN // SUBFAMILY NOT NAMED
21	Setaria italica	SiMADS21	Seita.3G236800.1	Type II	PF00319; PF01486	(1 of 2) PTHR11945//PTHR11945:SF211 - MADS BOX PROTEIN // SUBFAMILY NOT NAMED
22	Setaria italica	SiMADS22	Seita.3G278000.1	Type I	PF00319	(1 of 72) PF00319 - SRF-type transcription factor (DNA-binding and dimerisation domain) (SRF-TF)
23	Setaria italica	SiMADS23	Seita.3G280400.1	Type I	PF00319	(1 of 11) PTHR11945//PTHR11945:SF232 - MADS BOX PROTEIN // SUBFAMILY NOT NAMED
24	Setaria italica	SiMADS24	Seita.3G301600.1	Type I	PF00319	(1 of 11) PTHR11945//PTHR11945:SF232 - MADS BOX PROTEIN // SUBFAMILY NOT NAMED
25	Setaria italica	SiMADS25	Seita.3G358100.1	Type II	PF00319; PF01486	(1 of 3) PTHR11945:SF218 - MADS-BOX PROTEIN AGL79
26	Setaria italica	SiMADS26	Seita.4G062600.1	Type II	PF00319; PF01486	(1 of 2) PTHR11945//PTHR11945:SF206 - MADS BOX PROTEIN // SUBFAMILY NOT NAMED
27	Setaria italica	SiMADS27	Seita.4G077200.1	Type II	PF00319; PF01486	(1 of 1) PTHR11945:SF36 - MADS-BOX PROTEIN (AGL33)
28	Setaria italica	SiMADS28	Seita.4G093200.1	Type II	PF00319	(1 of 1) PTHR11945//PTHR11945:SF200 - MADS BOX PROTEIN // SUBFAMILY NOT NAMED
29	Setaria italica	SiMADS29	Seita.4G160200.1	Type I	PF00319	(1 of 11) PTHR11945//PTHR11945:SF232 - MADS BOX PROTEIN // SUBFAMILY NOT NAMED
30	Setaria italica	SiMADS30	Seita.4G163500.1	Type I	PF00319	(1 of 11) PTHR11945//PTHR11945:SF232 - MADS BOX PROTEIN // SUBFAMILY NOT NAMED
31	Setaria italica	SiMADS31	Seita.4G177800.1	Type I	PF00319	(1 of 11) PTHR11945//PTHR11945:SF232 - MADS BOX PROTEIN // SUBFAMILY NOT NAMED
32	Setaria italica	SiMADS32	Seita.4G184600.1	Type I	PF00319	(1 of 11) PTHR11945//PTHR11945:SF232 - MADS BOX PROTEIN // SUBFAMILY NOT NAMED
33	Setaria italica	SiMADS33	Seita.4G219100.1	Type I	PF00319	(1 of 72) PF00319 - SRF-type transcription factor (DNA-binding and dimerisation domain) (SRF-TF)
34	Setaria italica	SiMADS34	Seita.4G238000.1	Type I	PF00319	(1 of 1) PTHR11945//PTHR11945:SF197 - MADS BOX PROTEIN // SUBFAMILY NOT NAMED
35	Setaria italica	SiMADS35	Seita.4G268200.1	Type II	PF00319; PF01486	(1 of 2) PTHR11945:SF147 - AGAMOUS-LIKE MADS-BOX PROTEIN AGL16-RELATED
36	Setaria italica	SiMADS36	Seita.4G277600.1	Type II	PF00319; PF01486	(1 of 1) PTHR11945:SF173 - MADS-BOX FAMILY PROTEIN
37	Setaria italica	SiMADS37	Seita.5G033100.1	Type I	PF00319	(1 of 4) PTHR11945//PTHR11945:SF161 - MADS BOX PROTEIN // SUBFAMILY NOT NAMED
38	Setaria italica	SiMADS38	Seita.5G036500.1	Type II	PF00319; PF01486	(1 of 2) PTHR11945:SF172 - MADS-BOX TRANSCRIPTION FACTOR ANR1
39	Setaria italica	SiMADS39	Seita.5G101300.1	Type II	PF00319; PF01486	(1 of 2) PTHR11945//PTHR11945:SF213 - MADS BOX PROTEIN // SUBFAMILY NOT NAMED
40	Setaria italica	SiMADS40	Seita.5G114500.1	Type I	PF00319	(1 of 4) PTHR11945//PTHR11945:SF161 - MADS BOX PROTEIN // SUBFAMILY NOT NAMED
41	Setaria italica	SiMADS41	Seita.5G143100.1	Type II	PF00319; PF01486	(1 of 1) PTHR11945:SF170 - AGAMOUS-LIKE MADS-BOX PROTEIN AGL11
42	Setaria italica	SiMADS42	Seita.5G160200.1	Type I	PF00319	(1 of 1) PTHR11945//PTHR11945:SF168 - MADS BOX PROTEIN // SUBFAMILY NOT NAMED
43	Setaria italica	SiMADS43	Seita.5G220600.1	Type I	PF00319	(1 of 3) PTHR11945//PTHR11945:SF207 - MADS BOX PROTEIN // SUBFAMILY NOT NAMED
44	Setaria italica	SiMADS44	Seita.5G225300.1	Type I	PF00319	(1 of 3) PTHR11945//PTHR11945:SF207 - MADS BOX PROTEIN // SUBFAMILY NOT NAMED
45	Setaria italica	SiMADS45	Seita.5G303200.1	Type II	PF00319; PF01486	(1 of 1) PTHR11945//PTHR11945:SF214 - MADS BOX PROTEIN // SUBFAMILY NOT NAMED
46	Setaria italica	SiMADS46	Seita.5G404600.1	Type II	PF00319; PF01486	(1 of 2) PTHR11945//PTHR11945:SF211 - MADS BOX PROTEIN // SUBFAMILY NOT NAMED
47	Setaria italica	SiMADS47	Seita.5G406700.1	Type II	PF00319; PF01486	(1 of 1) PTHR11945//PTHR11945:SF192 - MADS BOX PROTEIN // SUBFAMILY NOT NAMED
48	Setaria italica	SiMADS48	Seita.5G424200.1	Type I	PF00319	(1 of 3) PTHR11945//PTHR11945:SF226 - MADS BOX PROTEIN // SUBFAMILY NOT NAMED
49	Setaria italica	SiMADS49	Seita.5G425300.1	Type I	PF00319	(1 of 3) PTHR11945//PTHR11945:SF226 - MADS BOX PROTEIN // SUBFAMILY NOT NAMED
50	Setaria italica	SiMADS50	Seita.5G432700.1	Type II	PF00319	(1 of 2) PTHR11945//PTHR11945:SF213 - MADS BOX PROTEIN // SUBFAMILY NOT NAMED
51	Setaria italica	SiMADS51	Seita.6G013400.1	Type II	PF00319; PF01486	(1 of 1) PTHR11945:SF152 - AGAMOUS-LIKE MADS-BOX PROTEIN AGL12
52	Setaria italica	SiMADS52	Seita.6G156800.1	Type II	PF00319; PF01486	(1 of 1) PTHR11945//PTHR11945:SF193 - MADS BOX PROTEIN // SUBFAMILY NOT NAMED
53	Setaria italica	SiMADS53	Seita.6G194800.1	Type II	PF00319	(1 of 1) PTHR11945:SF154 - F2E2.20-RELATED
54	Setaria italica	SiMADS54	Seita.6G223400.1	Type II	PF00319; PF01486	(1 of 2) PTHR11945//PTHR11945:SF167 - MADS BOX PROTEIN // SUBFAMILY NOT NAMED
55	Setaria italica	SiMADS55	Seita.6G223600.1	Type II	PF00319	(1 of 2) PTHR11945//PTHR11945:SF239 - MADS BOX PROTEIN // SUBFAMILY NOT NAMED
56	Setaria italica	SiMADS56	Seita.6G223700.1	Type II	PF00319	(1 of 2) PTHR11945//PTHR11945:SF239 - MADS BOX PROTEIN // SUBFAMILY NOT NAMED
57	Setaria italica	SiMADS57	Seita.7G040500.1	Type I	PF00319	(1 of 11) PTHR11945//PTHR11945:SF232 - MADS BOX PROTEIN // SUBFAMILY NOT NAMED
58	Setaria italica	SiMADS58	Seita.7G109700.1	Type II	PF00319; PF01486	(1 of 2) PTHR11945//PTHR11945:SF182 - MADS BOX PROTEIN // SUBFAMILY NOT NAMED
59	Setaria italica	SiMADS59	Seita.7G110000.1	Type II	PF00319	(1 of 2) PTHR11945//PTHR11945:SF182 - MADS BOX PROTEIN // SUBFAMILY NOT NAMED
60	Setaria italica	SiMADS60	Seita.7G125400.1	Type II	PF00319; PF01486	(1 of 3) PTHR11945:SF144 - AGAMOUS-LIKE MADS-BOX PROTEIN AGL17-RELATED
61	Setaria italica	SiMADS61	Seita.7G210200.1	Type II	PF00319; PF01486	(1 of 1) PTHR11945//PTHR11945:SF189 - MADS BOX PROTEIN // SUBFAMILY NOT NAMED
62	Setaria italica	SiMADS62	Seita.7G235900.1	Type II	PF00319; PF01486	(1 of 1) PTHR11945//PTHR11945:SF210 - MADS BOX PROTEIN // SUBFAMILY NOT NAMED
63	Setaria italica	SiMADS63	Seita.8G182900.1	Type I	PF00319	(1 of 4) PTHR11945//PTHR11945:SF161 - MADS BOX PROTEIN // SUBFAMILY NOT NAMED
64	Setaria italica	SiMADS64	Seita.8G220800.1	Type II	PF00319	(1 of 1) PTHR11945:SF156 - MADS-BOX PROTEIN-RELATED
65	Setaria italica	SiMADS65	Seita.9G088700.1	Type II	PF00319; PF01486	(1 of 1) PTHR11945//PTHR11945:SF162 - MADS BOX PROTEIN // SUBFAMILY NOT NAMED
66	Setaria italica	SiMADS66	Seita.9G088900.1	Type II	PF00319; PF01486	(1 of 3) PTHR11945:SF218 - MADS-BOX PROTEIN AGL79
67	Setaria italica	SiMADS67	Seita.9G237300.1	Type I	PF00319	(1 of 3) PTHR11945//PTHR11945:SF226 - MADS BOX PROTEIN // SUBFAMILY NOT NAMED
68	Setaria italica	SiMADS68	Seita.9G270800.1	Type I	PF00319	(1 of 1) PTHR11945:SF198 - DEVELOPMENTAL PROTEIN SEPALLATA 1-RELATED
69	Setaria italica	SiMADS69	Seita.9G342700.1	Type II	PF00319; PF01486	(1 of 2) PTHR11945:SF208 - MADS-BOX PROTEIN SOC1
70	Setaria italica	SiMADS70	Seita.9G393900.1	Type I	PF00319	(1 of 3) PTHR11945//PTHR11945:SF225 - MADS BOX PROTEIN // SUBFAMILY NOT NAMED
71	Setaria italica	SiMADS71	Seita.9G513900.1	Type II	PF00319; PF01486	(1 of 1) PTHR11945:SF179 - MADS-BOX PROTEIN SVP
72	Setaria italica	SiMADS72	Seita.9G561000.1	Type II	PF00319	(1 of 1) PTHR11945:SF191 - AGAMOUS-LIKE MADS-BOX PROTEIN AGL14-RELATED
73	Oryza sativa	OsMADS01	LOC_Os01g10504.1	Type II	PF00319; PF01486	OsMADS3 - MADS-box family gene with MIKCc type-box, expressed
74	Oryza sativa	OsMADS02	LOC_Os01g11510.1	Type I	PF00319	OsMADS91 - MADS-box family gene with M-beta type-box, expressed
75	Oryza sativa	OsMADS03	LOC_Os01g18420.1	Type I	PF00319	OsMADS88 - MADS-box family gene with M-gamma type-box, expressed
76	Oryza sativa	OsMADS04	LOC_Os01g18440.1	Type I	PF00319	OsMADS89 - MADS-box family gene with M-gamma type-box, expressed
77	Oryza sativa	OsMADS05	LOC_Os01g23750.1	Type I	PF00319	OsMADS92 - MADS-box family gene with M-beta type-box, expressed
78	Oryza sativa	OsMADS06	LOC_Os01g23760.1	Type I	PF00319	OsMADS93 - MADS-box family gene with M-beta type-box, expressed
79	Oryza sativa	OsMADS07	LOC_Os01g23770.1	Type I	PF00319	OsMADS94 - MADS-box family gene with M-beta type-box, expressed
80	Oryza sativa	OsMADS08	LOC_Os01g23780.1	Type I	PF00319	OsMADS95 - MADS-box family gene with M-beta type-box, expressed
81	Oryza sativa	OsMADS09	LOC_Os01g52680.1	Type II	PF00319; PF01486	OsMADS32 - MADS-box family gene with MIKCc type-box, expressed
82	Oryza sativa	OsMADS10	LOC_Os01g66030.1	Type II	PF00319; PF01486	OsMADS2 - MADS-box family gene with MIKCc type-box, expressed
83	Oryza sativa	OsMADS11	LOC_Os01g66290.1	Type II	PF00319; PF01486	OsMADS21 - MADS-box family gene with MIKCc type-box, expressed
84	Oryza sativa	OsMADS12	LOC_Os01g67890.1	Type I	PF00319	OsMADS96 - MADS-box family gene with M-beta type-box, expressed
85	Oryza sativa	OsMADS13	LOC_Os01g68420.1	Type I	PF00319	OsMADS97 - MADS-box family gene with M-beta type-box, expressed
86	Oryza sativa	OsMADS14	LOC_Os01g68560.1	Type I	PF00319	OsMADS98 - MADS-box family gene with M-beta type-box, expressed
87	Oryza sativa	OsMADS15	LOC_Os01g69850.1	Type II	PF00319	OsMADS65 - MADS-box family gene with MIKC* type-box, expressed
88	Oryza sativa	OsMADS16	LOC_Os01g74440.1	Type I	PF00319	OsMADS79 - MADS-box family gene with M-alpha type-box, expressed
89	Oryza sativa	OsMADS17	LOC_Os02g01355.1	Type II	PF00319; PF01486	MADS-box transcription factor, putative, expressed
90	Oryza sativa	OsMADS18	LOC_Os02g01365.1	Type II	PF00319; PF01486	expressed protein
91	Oryza sativa	OsMADS19	LOC_Os02g06860.1	Type I	PF00319	OsMADS80 - MADS-box family gene with M-alpha type-box, expressed
92	Oryza sativa	OsMADS20	LOC_Os02g07430.1	Type II	PF00319; PF01486	OsMADS29 - MADS-box family gene with MIKCc type-box, expressed
93	Oryza sativa	OsMADS21	LOC_Os02g36924.1	Type II	PF00319; PF01486	OsMADS27 - MADS-box family gene with MIKCc type-box, expressed
94	Oryza sativa	OsMADS22	LOC_Os02g45770.1	Type II	PF00319; PF01486	OsMADS6 - MADS-box family gene with MIKCc type-box, expressed
95	Oryza sativa	OsMADS23	LOC_Os02g49840.1	Type II	PF00319; PF01486	OsMADS57 - MADS-box family gene with MIKCc type-box, expressed
96	Oryza sativa	OsMADS24	LOC_Os02g52340.1	Type II	PF00319; PF01486	OsMADS22 - MADS-box family gene with MIKCc type-box, expressed
97	Oryza sativa	OsMADS25	LOC_Os03g03100.1	Type II	PF00319	OsMADS50 - MADS-box family gene with MIKCc type-box, expressed
98	Oryza sativa	OsMADS26	LOC_Os03g08754.1	Type II	PF00319; PF01486	OsMADS47 - MADS-box family gene with MIKCc type-box, expressed
99	Oryza sativa	OsMADS27	LOC_Os03g11614.1	Type II	PF00319; PF01486	OsMADS1 - MADS-box family gene with MIKCc type-box, expressed
100	Oryza sativa	OsMADS28	LOC_Os03g14850.1	Type I	PF00319	OsMADS72 - MADS-box family gene with M-alpha type-box, expressed
101	Oryza sativa	OsMADS29	LOC_Os03g37670.1	Type I	PF00319	OsMADS86 - MADS-box family gene with M-gamma type-box, expressed
102	Oryza sativa	OsMADS30	LOC_Os03g38610.1	Type I	PF00319	OsMADS87 - MADS-box family gene with M-gamma type-box, expressed
103	Oryza sativa	OsMADS31	LOC_Os03g54160.1	Type II	PF00319; PF01486	OsMADS14 - MADS-box family gene with MIKCc type-box, expressed
104	Oryza sativa	OsMADS32	LOC_Os03g54170.1	Type II	PF00319; PF01486	OsMADS34 - MADS-box family gene with MIKCc type-box, expressed
105	Oryza sativa	OsMADS33	LOC_Os04g23910.1	Type II	PF00319; PF01486	OsMADS25 - MADS-box family gene with MIKCc type-box, expressed
106	Oryza sativa	OsMADS34	LOC_Os04g24790.1	Type I		OsMADS81 - MADS-box family gene with M-gamma type-box, expressed
107	Oryza sativa	OsMADS35	LOC_Os04g24800.1	Type I		OsMADS82 - MADS-box family gene with M-gamma type-box, expressed
108	Oryza sativa	OsMADS36	LOC_Os04g24810.1	Type I	PF00319	OsMADS83 - MADS-box family gene with M-gamma type-box
109	Oryza sativa	OsMADS37	LOC_Os04g25870.1	Type I	PF00319	OsMADS84 - MADS-box family gene with M-gamma type-box, expressed
110	Oryza sativa	OsMADS38	LOC_Os04g25920.1	Type I		OsMADS85 - MADS-box family gene with M-gamma type-box, expressed
111	Oryza sativa	OsMADS39	LOC_Os04g25930.1	Type I	PF00319	OsMADS99 - MADS-box family gene with M-gamma type-box
112	Oryza sativa	OsMADS40	LOC_Os04g31804.1	Type I	PF00319	OsMADS64 - MADS-box family gene with M-alpha type-box, expressed
113	Oryza sativa	OsMADS41	LOC_Os04g38770.1	Type I	PF00319	OsMADS61 - MADS-box family gene with MIKCc type-box, expressed
114	Oryza sativa	OsMADS42	LOC_Os04g49150.1	Type II	PF00319; PF01486	OsMADS17 - MADS-box family gene with MIKCc type-box, expressed
115	Oryza sativa	OsMADS43	LOC_Os04g52410.2	Type II	PF00319; PF01486	OsMADS31 - MADS-box family gene with MIKCc type-box, expressed
116	Oryza sativa	OsMADS44	LOC_Os05g11380.1	Type II	PF00319	OsMADS66 - MADS-box family gene with MIKCc type-box, expressed
117	Oryza sativa	OsMADS45	LOC_Os05g11414.1	Type II	PF00319; PF01486	OsMADS58 - MADS-box family gene with MIKCc type-box, expressed
118	Oryza sativa	OsMADS46	LOC_Os05g23780.1	Type I	PF00319	OsMADS70 - MADS-box family gene with M-alpha type-box, expressed
119	Oryza sativa	OsMADS47	LOC_Os05g34940.1	Type II	PF00319; PF01486	OsMADS4 - MADS-box family gene with MIKCc type-box, expressed
120	Oryza sativa	OsMADS48	LOC_Os06g01890.1	Type II	PF00319; PF01486	MADS-box transcription factor, putative, expressed
121	Oryza sativa	OsMADS49	LOC_Os06g06750.1	Type II	PF00319; PF01486	OsMADS5 - MADS-box family gene with MIKCc type-box, expressed
122	Oryza sativa	OsMADS50	LOC_Os06g11330.1	Type II	PF00319; PF01486	OsMADS55 - MADS-box family gene with MIKCc type-box, expressed
123	Oryza sativa	OsMADS51	LOC_Os06g11970.1	Type II	PF00319	OsMADS63 - MADS-box family gene with MIKC* type-box, expressed
124	Oryza sativa	OsMADS52	LOC_Os06g22760.1	Type I	PF00319	OsMADS71 - MADS-box family gene with M-alpha type-box, expressed
125	Oryza sativa	OsMADS53	LOC_Os06g23950.1	Type II	PF00319	OsMADS59 - MADS-box family gene with MIKCc type-box
126	Oryza sativa	OsMADS54	LOC_Os06g30810.1	Type I	PF00319	OsMADS75 - MADS-box family gene with M-alpha type-box, expressed
127	Oryza sativa	OsMADS55	LOC_Os06g30830.1	Type I	PF00319	OsMADS76 - MADS-box family gene with M-alpha type-box, expressed
128	Oryza sativa	OsMADS56	LOC_Os06g45650.1	Type II	PF00319; PF01486	OsMADS30 - MADS-box family gene with MIKCc type-box, expressed
129	Oryza sativa	OsMADS57	LOC_Os06g49840.1	Type II	PF00319; PF01486	OsMADS16 - MADS-box family gene with MIKCc type-box, expressed
130	Oryza sativa	OsMADS58	LOC_Os07g01820.1	Type II	PF00319; PF01486	OsMADS15 - MADS-box family gene with MIKCc type-box, expressed
131	Oryza sativa	OsMADS59	LOC_Os07g04170.1	Type I	PF00319	OsMADS90 - MADS-box family gene with M-beta type-box, expressed
132	Oryza sativa	OsMADS60	LOC_Os07g41370.1	Type II	PF00319; PF01486	OsMADS18 - MADS-box family gene with MIKCc type-box, expressed
133	Oryza sativa	OsMADS61	LOC_Os08g02070.1	Type II	PF00319; PF01486	OsMADS26 - MADS-box family gene with MIKCc type-box, expressed
134	Oryza sativa	OsMADS62	LOC_Os08g33488.1	Type II	PF00319; PF01486	OsMADS23 - MADS-box family gene with MIKCc type-box, expressed
135	Oryza sativa	OsMADS63	LOC_Os08g38590.1	Type II	PF00319	OsMADS62 - MADS-box family gene with MIKC* type-box, expressed
136	Oryza sativa	OsMADS64	LOC_Os08g41950.1	Type II	PF00319; PF01486	OsMADS7 - MADS-box family gene with MIKCc type-box, expressed
137	Oryza sativa	OsMADS65	LOC_Os08g41960.1	Type II	PF00319	OsMADS37 - MADS-box family gene with MIKC* type-box, expressed
138	Oryza sativa	OsMADS66	LOC_Os09g02780.1	Type I	PF00319	OsMADS77 - MADS-box family gene with M-alpha type-box, expressed
139	Oryza sativa	OsMADS67	LOC_Os09g02830.1	Type I	PF00319	OsMADS78 - MADS-box family gene with M-alpha type-box, expressed
140	Oryza sativa	OsMADS68	LOC_Os09g32948.1	Type II	PF00319; PF01486	OsMADS8 - MADS-box family gene with MIKCc type-box, expressed
141	Oryza sativa	OsMADS69	LOC_Os10g39130.1	Type II	PF00319; PF01486	OsMADS56 - MADS-box family gene with MIKCc type-box, expressed
142	Oryza sativa	OsMADS70	LOC_Os11g43740.1	Type II	PF00319	OsMADS68 - MADS-box family gene with MIKC* type-box, expressed
143	Oryza sativa	OsMADS71	LOC_Os12g10520.1	Type II	PF00319; PF01486	OsMADS33 - MADS-box family gene with MIKCc type-box, expressed
144	Oryza sativa	OsMADS72	LOC_Os12g10540.3	Type II	PF00319; PF01486	OsMADS13 - MADS-box family gene with MIKCc type-box, expressed
145	Oryza sativa	OsMADS73	LOC_Os12g21850.1	Type I	PF00319	OsMADS73 - MADS-box family gene with M-alpha type-box, expressed
146	Oryza sativa	OsMADS74	LOC_Os12g21880.1	Type I	PF00319	OsMADS74 - MADS-box family gene with M-alpha type-box, expressed
147	Oryza sativa	OsMADS75	LOC_Os12g31748.2	Type II	PF00319; PF01486	OsMADS20 - MADS-box family gene with MIKCc type-box, expressed
148	Arabidopsis thaliana	AtMADS001	AT1G01530.1	Type I	PF00319	AGAMOUS-like 28
149	Arabidopsis thaliana	AtMADS002	AT1G17310.1	Type I	PF00319	MADS-box transcription factor family protein
150	Arabidopsis thaliana	AtMADS003	AT1G18750.1	Type II	PF00319	AGAMOUS-like 65
151	Arabidopsis thaliana	AtMADS004	AT1G22130.1	Type II	PF00319	AGAMOUS-like 104
152	Arabidopsis thaliana	AtMADS005	AT1G22590.2	Type I	PF00319	AGAMOUS-like 87
153	Arabidopsis thaliana	AtMADS006	AT1G24260.1	Type II	PF00319; PF01486	K-box region and MADS-box transcription factor family protein
154	Arabidopsis thaliana	AtMADS007	AT1G26310.1	Type II	PF00319; PF01486	K-box region and MADS-box transcription factor family protein
155	Arabidopsis thaliana	AtMADS008	AT1G28450.1	Type I	PF00319	AGAMOUS-like 58
156	Arabidopsis thaliana	AtMADS009	AT1G28460.1	Type I	PF00319	AGAMOUS-like 59
157	Arabidopsis thaliana	AtMADS010	AT1G29962.1	Type I	PF00319	AGAMOUS-like 64
158	Arabidopsis thaliana	AtMADS011	AT1G31140.2	Type II	PF00319; PF01486	GORDITA
159	Arabidopsis thaliana	AtMADS012	AT1G31630.1	Type I	PF00319	AGAMOUS-like 86
160	Arabidopsis thaliana	AtMADS013	AT1G31640.1	Type I	PF00319	AGAMOUS-like 92
161	Arabidopsis thaliana	AtMADS014	AT1G33070.1	Type I	PF00319	MADS-box family protein
162	Arabidopsis thaliana	AtMADS015	AT1G46408.1	Type I	PF00319	AGAMOUS-like 97
163	Arabidopsis thaliana	AtMADS016	AT1G47760.1	Type I	PF00319	AGAMOUS-like 102
164	Arabidopsis thaliana	AtMADS017	AT1G48150.1	Type I	PF00319	MADS-box transcription factor family protein
165	Arabidopsis thaliana	AtMADS018	AT1G54760.1	Type I	PF00319	AGAMOUS-like 85
166	Arabidopsis thaliana	AtMADS019	AT1G59810.1	Type I	PF00319	AGAMOUS-like 50
167	Arabidopsis thaliana	AtMADS020	AT1G60040.1	Type I	PF00319	AGAMOUS-like 49
168	Arabidopsis thaliana	AtMADS021	AT1G60880.1	Type I	PF00319	AGAMOUS-like-56
169	Arabidopsis thaliana	AtMADS022	AT1G60920.1	Type I	PF00319	AGAMOUS-like 55
170	Arabidopsis thaliana	AtMADS023	AT1G65300.1	Type I	PF00319	AGAMOUS-like 38
171	Arabidopsis thaliana	AtMADS024	AT1G65330.1	Type I	PF00319	MADS-box transcription factor family protein
172	Arabidopsis thaliana	AtMADS025	AT1G65360.1	Type I	PF00319	AGAMOUS-like 23
173	Arabidopsis thaliana	AtMADS026	AT1G69120.1	Type II	PF00319; PF01486	K-box region and MADS-box transcription factor family protein
174	Arabidopsis thaliana	AtMADS027	AT1G69540.1	Type II	PF00319	AGAMOUS-like 94
175	Arabidopsis thaliana	AtMADS028	AT1G71692.1	Type II	PF00319; PF01486	AGAMOUS-like 12
176	Arabidopsis thaliana	AtMADS029	AT1G72350.1	Type I	PF00319	MADS-box transcription factor family protein
177	Arabidopsis thaliana	AtMADS030	AT1G77080.4	Type II	PF00319; PF01486	K-box region and MADS-box transcription factor family protein
178	Arabidopsis thaliana	AtMADS031	AT1G77950.1	Type II	PF00319	AGAMOUS-like 67
179	Arabidopsis thaliana	AtMADS032	AT1G77980.1	Type II	PF00319	AGAMOUS-like 66
180	Arabidopsis thaliana	AtMADS033	AT2G03060.1	Type II	PF00319	AGAMOUS-like 30
181	Arabidopsis thaliana	AtMADS034	AT2G03710.1	Type II	PF00319; PF01486	K-box region and MADS-box transcription factor family protein
182	Arabidopsis thaliana	AtMADS035	AT2G14210.1	Type II	PF00319; PF01486	AGAMOUS-like 44
183	Arabidopsis thaliana	AtMADS036	AT2G15660.1	Type I		AGAMOUS-like 95
184	Arabidopsis thaliana	AtMADS037	AT2G22540.1	Type II	PF00319; PF01486	K-box region and MADS-box transcription factor family protein
185	Arabidopsis thaliana	AtMADS038	AT2G22630.1	Type II	PF00319; PF01486	AGAMOUS-like 17
186	Arabidopsis thaliana	AtMADS039	AT2G24840.1	Type I	PF00319	AGAMOUS-like 61
187	Arabidopsis thaliana	AtMADS040	AT2G26320.1	Type II	PF00319	AGAMOUS-like 33
188	Arabidopsis thaliana	AtMADS041	AT2G28700.1	Type I	PF00319	AGAMOUS-like 46
189	Arabidopsis thaliana	AtMADS042	AT2G34440.1	Type I	PF00319	AGAMOUS-like 29
190	Arabidopsis thaliana	AtMADS043	AT2G40210.1	Type I	PF00319	AGAMOUS-like 48
191	Arabidopsis thaliana	AtMADS044	AT2G42830.1	Type II	PF00319; PF01486	K-box region and MADS-box transcription factor family protein
192	Arabidopsis thaliana	AtMADS045	AT2G45650.1	Type II	PF00319; PF01486	AGAMOUS-like 6
193	Arabidopsis thaliana	AtMADS046	AT2G45660.1	Type II	PF00319; PF01486	AGAMOUS-like 20
194	Arabidopsis thaliana	AtMADS047	AT3G02310.1	Type II	PF00319; PF01486	K-box region and MADS-box transcription factor family protein
195	Arabidopsis thaliana	AtMADS048	AT3G04100.1	Type I	PF00319	AGAMOUS-like 57
196	Arabidopsis thaliana	AtMADS049	AT3G05860.1	Type I	PF00319	MADS-box transcription factor family protein
197	Arabidopsis thaliana	AtMADS050	AT3G18650.1	Type I	PF00319	AGAMOUS-like 103
198	Arabidopsis thaliana	AtMADS051	AT3G30260.1	Type II	PF00319; PF01486	AGAMOUS-like 79
199	Arabidopsis thaliana	AtMADS052	AT3G54340.1	Type II	PF00319; PF01486	K-box region and MADS-box transcription factor family protein
200	Arabidopsis thaliana	AtMADS053	AT3G57230.1	Type II	PF00319; PF01486	AGAMOUS-like 16
201	Arabidopsis thaliana	AtMADS054	AT3G57390.1	Type II	PF00319; PF01486	AGAMOUS-like 18
202	Arabidopsis thaliana	AtMADS055	AT3G58780.1	Type II	PF00319; PF01486	K-box region and MADS-box transcription factor family protein
203	Arabidopsis thaliana	AtMADS056	AT3G61120.1	Type II	PF00319; PF01486	AGAMOUS-like 13
204	Arabidopsis thaliana	AtMADS057	AT3G66656.1	Type I	PF00319	AGAMOUS-like 91
205	Arabidopsis thaliana	AtMADS058	AT4G02235.1	Type I	PF00319	AGAMOUS-like 51
206	Arabidopsis thaliana	AtMADS059	AT4G09960.1	Type II	PF00319; PF01486	K-box region and MADS-box transcription factor family protein
207	Arabidopsis thaliana	AtMADS060	AT4G11250.1	Type I	PF00319	AGAMOUS-like 52
208	Arabidopsis thaliana	AtMADS061	AT4G11880.1	Type II	PF00319; PF01486	AGAMOUS-like 14
209	Arabidopsis thaliana	AtMADS062	AT4G18960.1	Type II	PF00319; PF01486	K-box region and MADS-box transcription factor family protein
210	Arabidopsis thaliana	AtMADS063	AT4G22950.1	Type II	PF00319; PF01486	AGAMOUS-like 19
211	Arabidopsis thaliana	AtMADS064	AT4G24540.1	Type II	PF00319; PF01486	AGAMOUS-like 24
212	Arabidopsis thaliana	AtMADS065	AT4G36590.1	Type I	PF00319	MADS-box transcription factor family protein
213	Arabidopsis thaliana	AtMADS066	AT4G37940.1	Type II	PF00319; PF01486	AGAMOUS-like 21
214	Arabidopsis thaliana	AtMADS067	AT5G04640.1	Type I	PF00319	AGAMOUS-like 99
215	Arabidopsis thaliana	AtMADS068	AT5G06500.1	Type I	PF00319	AGAMOUS-like 96
216	Arabidopsis thaliana	AtMADS069	AT5G10140.1	Type II	PF00319; PF01486	K-box region and MADS-box transcription factor family protein
217	Arabidopsis thaliana	AtMADS070	AT5G13790.1	Type II	PF00319; PF01486	AGAMOUS-like 15
218	Arabidopsis thaliana	AtMADS071	AT5G15800.1	Type II	PF00319; PF01486	K-box region and MADS-box transcription factor family protein
219	Arabidopsis thaliana	AtMADS072	AT5G20240.1	Type II	PF00319; PF01486	K-box region and MADS-box transcription factor family protein
220	Arabidopsis thaliana	AtMADS073	AT5G23260.1	Type II	PF00319; PF01486	K-box region and MADS-box transcription factor family protein
221	Arabidopsis thaliana	AtMADS074	AT5G26580.1	Type I	PF00319	AGAMOUS-like-34
222	Arabidopsis thaliana	AtMADS075	AT5G26630.1	Type I	PF00319	MADS-box transcription factor family protein
223	Arabidopsis thaliana	AtMADS076	AT5G26650.1	Type I	PF00319	AGAMOUS-like 36
224	Arabidopsis thaliana	AtMADS077	AT5G26880.1	Type I	PF00319; PF00588	AGAMOUS-like 26
225	Arabidopsis thaliana	AtMADS078	AT5G26950.1	Type I	PF00319	AGAMOUS-like 93
226	Arabidopsis thaliana	AtMADS079	AT5G27050.1	Type I	PF00319	AGAMOUS-like 101
227	Arabidopsis thaliana	AtMADS080	AT5G27070.1	Type I	PF00319	AGAMOUS-like 53
228	Arabidopsis thaliana	AtMADS081	AT5G27090.1	Type I	PF00319	AGAMOUS-like 54
229	Arabidopsis thaliana	AtMADS082	AT5G27130.1	Type I	PF00319	AGAMOUS-like 39
230	Arabidopsis thaliana	AtMADS083	AT5G27580.1	Type I	PF00319	AGAMOUS-like 89
231	Arabidopsis thaliana	AtMADS084	AT5G27810.1	Type I	PF00319	MADS-box transcription factor family protein
232	Arabidopsis thaliana	AtMADS085	AT5G27944.1	Type I	PF00319	MADS-box transcription factor family protein
233	Arabidopsis thaliana	AtMADS086	AT5G27960.1	Type I	PF00319	AGAMOUS-like 90
234	Arabidopsis thaliana	AtMADS087	AT5G37415.1	Type I	PF00319	AGAMOUS-like 105
235	Arabidopsis thaliana	AtMADS088	AT5G38620.1	Type I	PF00319	MADS-box transcription factor family protein
236	Arabidopsis thaliana	AtMADS089	AT5G38740.1	Type I	PF00319	AGAMOUS-like 77
237	Arabidopsis thaliana	AtMADS090	AT5G39750.1	Type I	PF00319	AGAMOUS-like 81
238	Arabidopsis thaliana	AtMADS091	AT5G39810.1	Type I	PF00319	AGAMOUS-like 98
239	Arabidopsis thaliana	AtMADS092	AT5G40120.1	Type I	PF00319	AGAMOUS-like 76
240	Arabidopsis thaliana	AtMADS093	AT5G40220.1	Type I	PF00319	AGAMOUS-like 43
241	Arabidopsis thaliana	AtMADS094	AT5G41200.1	Type I	PF00319	AGAMOUS-like 75
242	Arabidopsis thaliana	AtMADS095	AT5G48670.1	Type I	PF00319	AGAMOUS-like 80
243	Arabidopsis thaliana	AtMADS096	AT5G49420.1	Type I	PF00319	MADS-box transcription factor family protein
244	Arabidopsis thaliana	AtMADS097	AT5G49490.1	Type I	PF00319	AGAMOUS-like 83
245	Arabidopsis thaliana	AtMADS098	AT5G51860.1	Type II	PF00319; PF01486	K-box region and MADS-box transcription factor family protein
246	Arabidopsis thaliana	AtMADS099	AT5G51870.1	Type II	PF00319; PF01486	AGAMOUS-like 71
247	Arabidopsis thaliana	AtMADS100	AT5G55690.1	Type I	PF00319	MADS-box transcription factor family protein
248	Arabidopsis thaliana	AtMADS101	AT5G58890.1	Type I	PF00319	AGAMOUS-like 82
249	Arabidopsis thaliana	AtMADS102	AT5G60440.1	Type I	PF00319	AGAMOUS-like 62
250	Arabidopsis thaliana	AtMADS103	AT5G60910.1	Type II	PF00319; PF01486	AGAMOUS-like 8
251	Arabidopsis thaliana	AtMADS104	AT5G62165.1	Type II	PF00319; PF01486	AGAMOUS-like 42
252	Arabidopsis thaliana	AtMADS105	AT5G65050.1	Type II	PF00319; PF01486	AGAMOUS-like 31
253	Arabidopsis thaliana	AtMADS106	AT5G65060.1	Type II	PF00319; PF01486	K-box region and MADS-box transcription factor family protein
254	Arabidopsis thaliana	AtMADS107	AT5G65070.1	Type II	PF00319; PF01486	K-box region and MADS-box transcription factor family protein
255	Arabidopsis thaliana	AtMADS108	AT5G65080.1	Type II	PF00319; PF01486	K-box region and MADS-box transcription factor family protein
256	Arabidopsis thaliana	AtMADS109	AT5G65330.1	Type I	PF00319	AGAMOUS-like 78
257	Setaria viridis	SvMADS01	Sevir.1G003400.1	Type II	PF00319; PF01486	(1 of 35) PF00319//PF01486 - SRF-type transcription factor (DNA-binding and dimerisation domain) (SRF-TF) // K-box region (K-box)
258	Setaria viridis	SvMADS02	Sevir.1G070700.1	Type II	PF00319; PF01486	(1 of 1) PTHR11945:SF147 - AGAMOUS-LIKE MADS-BOX PROTEIN AGL16-RELATED
259	Setaria viridis	SvMADS03	Sevir.1G076200.1	Type I	PF00319	(1 of 1) PTHR11945:SF199 - AGAMOUS-LIKE MADS-BOX PROTEIN AGL61-RELATED
260	Setaria viridis	SvMADS04	Sevir.1G147100.1	Type I	PF00319	(1 of 14) PTHR11945//PTHR11945:SF232 - MADS BOX PROTEIN // SUBFAMILY NOT NAMED
261	Setaria viridis	SvMADS05	Sevir.1G186800.1	Type I	PF00319	(1 of 5) PTHR11945//PTHR11945:SF161 - MADS BOX PROTEIN // SUBFAMILY NOT NAMED
262	Setaria viridis	SvMADS06	Sevir.1G212700.1	Type II	PF00319; PF01486	(1 of 3) PTHR11945:SF144 - AGAMOUS-LIKE MADS-BOX PROTEIN AGL17-RELATED
263	Setaria viridis	SvMADS07	Sevir.1G277100.1	Type I	PF00319	(1 of 3) PTHR11945//PTHR11945:SF225 - MADS BOX PROTEIN // SUBFAMILY NOT NAMED
264	Setaria viridis	SvMADS08	Sevir.1G278500.1	Type II	PF00319; PF01486	(1 of 1) PTHR11945:SF146 - AGAMOUS-LIKE MADS-BOX PROTEIN AGL13-RELATED
265	Setaria viridis	SvMADS09	Sevir.1G314300.1	Type II	PF00319; PF01486	(1 of 3) PTHR11945:SF144 - AGAMOUS-LIKE MADS-BOX PROTEIN AGL17-RELATED
266	Setaria viridis	SvMADS10	Sevir.1G335300.1	Type II	PF00319; PF01486	(1 of 1) PTHR11945//PTHR11945:SF171 - MADS BOX PROTEIN // SUBFAMILY NOT NAMED
267	Setaria viridis	SvMADS11	Sevir.2G006400.1	Type II	PF00319; PF01486	(1 of 3) PTHR11945:SF218 - MADS-BOX PROTEIN AGL79
268	Setaria viridis	SvMADS12	Sevir.2G031400.1	Type I	PF00319	(1 of 3) PTHR11945//PTHR11945:SF207 - MADS BOX PROTEIN // SUBFAMILY NOT NAMED
269	Setaria viridis	SvMADS13	Sevir.2G090300.1	Type I	PF00319	(1 of 3) PTHR11945//PTHR11945:SF225 - MADS BOX PROTEIN // SUBFAMILY NOT NAMED
270	Setaria viridis	SvMADS14	Sevir.2G121900.1	Type I	PF00319	(1 of 14) PTHR11945//PTHR11945:SF232 - MADS BOX PROTEIN // SUBFAMILY NOT NAMED
271	Setaria viridis	SvMADS15	Sevir.2G206500.1	Type I	PF00319	(1 of 76) PF00319 - SRF-type transcription factor (DNA-binding and dimerisation domain) (SRF-TF)
272	Setaria viridis	SvMADS16	Sevir.2G277000.1	Type II	PF00319; PF01486	(1 of 3) PTHR11945//PTHR11945:SF167 - MADS BOX PROTEIN // SUBFAMILY NOT NAMED
273	Setaria viridis	SvMADS17	Sevir.2G393300.1	Type II	PF00319; PF01486	(1 of 1) PTHR11945:SF155 - AGAMOUS-LIKE MADS-BOX PROTEIN AGL8-RELATED
274	Setaria viridis	SvMADS18	Sevir.3G056000.1	Type I	PF00319	(1 of 2) PTHR11945:SF172 - MADS-BOX TRANSCRIPTION FACTOR ANR1
275	Setaria viridis	SvMADS19	Sevir.3G074600.1	Type II	PF00319; PF01486	(1 of 1) PTHR11945//PTHR11945:SF217 - MADS BOX PROTEIN // SUBFAMILY NOT NAMED
276	Setaria viridis	SvMADS20	Sevir.3G098900.1	Type II	PF00319; PF01486	(1 of 1) PTHR11945//PTHR11945:SF205 - MADS BOX PROTEIN // SUBFAMILY NOT NAMED
277	Setaria viridis	SvMADS21	Sevir.3G099200.1	Type II	PF00319; PF01486	(1 of 1) PTHR11945//PTHR11945:SF235 - MADS BOX PROTEIN // SUBFAMILY NOT NAMED
278	Setaria viridis	SvMADS22	Sevir.3G242100.1	Type II	PF00319; PF01486	(1 of 2) PTHR11945//PTHR11945:SF211 - MADS BOX PROTEIN // SUBFAMILY NOT NAMED
279	Setaria viridis	SvMADS23	Sevir.3G288000.1	Type I	PF00319	(1 of 14) PTHR11945//PTHR11945:SF232 - MADS BOX PROTEIN // SUBFAMILY NOT NAMED
280	Setaria viridis	SvMADS24	Sevir.3G310100.1	Type I	PF00319	(1 of 76) PF00319 - SRF-type transcription factor (DNA-binding and dimerisation domain) (SRF-TF)
281	Setaria viridis	SvMADS25	Sevir.3G374400.1	Type II	PF00319; PF01486	(1 of 3) PTHR11945:SF218 - MADS-BOX PROTEIN AGL79
282	Setaria viridis	SvMADS26	Sevir.4G060800.1	Type II	PF00319; PF01486	(1 of 2) PTHR11945//PTHR11945:SF206 - MADS BOX PROTEIN // SUBFAMILY NOT NAMED
283	Setaria viridis	SvMADS27	Sevir.4G075400.1	Type II	PF00319; PF01486	(1 of 1) PTHR11945:SF36 - MADS-BOX PROTEIN (AGL33)
284	Setaria viridis	SvMADS28	Sevir.4G092900.1	Type II	PF00319	(1 of 1) PTHR11945//PTHR11945:SF200 - MADS BOX PROTEIN // SUBFAMILY NOT NAMED
285	Setaria viridis	SvMADS29	Sevir.4G131200.1	Type I	PF00319	(1 of 14) PTHR11945//PTHR11945:SF232 - MADS BOX PROTEIN // SUBFAMILY NOT NAMED
286	Setaria viridis	SvMADS30	Sevir.4G146200.1	Type I	PF00319	(1 of 14) PTHR11945//PTHR11945:SF232 - MADS BOX PROTEIN // SUBFAMILY NOT NAMED
287	Setaria viridis	SvMADS31	Sevir.4G151400.1	Type I	PF00319	(1 of 14) PTHR11945//PTHR11945:SF232 - MADS BOX PROTEIN // SUBFAMILY NOT NAMED
288	Setaria viridis	SvMADS32	Sevir.4G228800.1	Type I	PF00319	(1 of 76) PF00319 - SRF-type transcription factor (DNA-binding and dimerisation domain) (SRF-TF)
289	Setaria viridis	SvMADS33	Sevir.4G250300.1	Type I	PF00319	(1 of 1) PTHR11945//PTHR11945:SF197 - MADS BOX PROTEIN // SUBFAMILY NOT NAMED
290	Setaria viridis	SvMADS34	Sevir.4G280700.1	Type II	PF00319; PF01486	(1 of 1) PTHR11945//PTHR11945:SF203 - MADS BOX PROTEIN // SUBFAMILY NOT NAMED
291	Setaria viridis	SvMADS35	Sevir.4G289400.1	Type II	PF00319; PF01486	(1 of 1) PTHR11945:SF173 - MADS-BOX FAMILY PROTEIN
292	Setaria viridis	SvMADS36	Sevir.5G031700.1	Type I	PF00319	(1 of 5) PTHR11945//PTHR11945:SF161 - MADS BOX PROTEIN // SUBFAMILY NOT NAMED
293	Setaria viridis	SvMADS37	Sevir.5G034800.1	Type II	PF00319; PF01486	(1 of 2) PTHR11945:SF172 - MADS-BOX TRANSCRIPTION FACTOR ANR1
294	Setaria viridis	SvMADS38	Sevir.5G099200.1	Type II	PF00319	(1 of 2) PTHR11945//PTHR11945:SF213 - MADS BOX PROTEIN // SUBFAMILY NOT NAMED
295	Setaria viridis	SvMADS39	Sevir.5G111300.1	Type I	PF00319	(1 of 5) PTHR11945//PTHR11945:SF161 - MADS BOX PROTEIN // SUBFAMILY NOT NAMED
296	Setaria viridis	SvMADS40	Sevir.5G141300.1	Type II	PF00319; PF01486	(1 of 1) PTHR11945:SF170 - AGAMOUS-LIKE MADS-BOX PROTEIN AGL11
297	Setaria viridis	SvMADS41	Sevir.5G159700.1	Type I	PF00319	(1 of 2) PTHR11945//PTHR11945:SF168 - MADS BOX PROTEIN // SUBFAMILY NOT NAMED
298	Setaria viridis	SvMADS42	Sevir.5G222000.1	Type I	PF00319	(1 of 76) PF00319 - SRF-type transcription factor (DNA-binding and dimerisation domain) (SRF-TF)
299	Setaria viridis	SvMADS43	Sevir.5G227500.1	Type I	PF00319	(1 of 3) PTHR11945//PTHR11945:SF207 - MADS BOX PROTEIN // SUBFAMILY NOT NAMED
300	Setaria viridis	SvMADS44	Sevir.5G232600.1	Type I	PF00319	(1 of 3) PTHR11945//PTHR11945:SF207 - MADS BOX PROTEIN // SUBFAMILY NOT NAMED
301	Setaria viridis	SvMADS45	Sevir.5G305800.1	Type II	PF00319; PF01486	(1 of 1) PTHR11945//PTHR11945:SF214 - MADS BOX PROTEIN // SUBFAMILY NOT NAMED
302	Setaria viridis	SvMADS46	Sevir.5G410100.1	Type II	PF00319; PF01486	(1 of 2) PTHR11945//PTHR11945:SF211 - MADS BOX PROTEIN // SUBFAMILY NOT NAMED
303	Setaria viridis	SvMADS47	Sevir.5G412300.1	Type II	PF00319; PF01486	(1 of 1) PTHR11945//PTHR11945:SF192 - MADS BOX PROTEIN // SUBFAMILY NOT NAMED
304	Setaria viridis	SvMADS48	Sevir.5G429800.1	Type I	PF00319	(1 of 2) PTHR11945//PTHR11945:SF226 - MADS BOX PROTEIN // SUBFAMILY NOT NAMED
305	Setaria viridis	SvMADS49	Sevir.5G430700.1	Type I	PF00319	(1 of 2) PTHR11945//PTHR11945:SF226 - MADS BOX PROTEIN // SUBFAMILY NOT NAMED
306	Setaria viridis	SvMADS50	Sevir.5G438700.1	Type II	PF00319	(1 of 2) PTHR11945//PTHR11945:SF213 - MADS BOX PROTEIN // SUBFAMILY NOT NAMED
307	Setaria viridis	SvMADS51	Sevir.6G011600.1	Type II	PF00319; PF01486	(1 of 1) PTHR11945:SF152 - AGAMOUS-LIKE MADS-BOX PROTEIN AGL12
308	Setaria viridis	SvMADS52	Sevir.6G036600.1	Type I	PF00319	(1 of 47) KOG0014 - MADS box transcription factor
309	Setaria viridis	SvMADS53	Sevir.6G144800.1	Type I	PF00319	(1 of 2) PTHR11945//PTHR11945:SF168 - MADS BOX PROTEIN // SUBFAMILY NOT NAMED
310	Setaria viridis	SvMADS54	Sevir.6G162900.1	Type II	PF00319; PF01486	(1 of 1) PTHR11945//PTHR11945:SF193 - MADS BOX PROTEIN // SUBFAMILY NOT NAMED
311	Setaria viridis	SvMADS55	Sevir.6G202100.1	Type II	PF00319	(1 of 1) PTHR11945:SF154 - F2E2.20-RELATED
312	Setaria viridis	SvMADS56	Sevir.6G230500.1	Type II	PF00319; PF01486	(1 of 3) PTHR11945//PTHR11945:SF167 - MADS BOX PROTEIN // SUBFAMILY NOT NAMED
313	Setaria viridis	SvMADS57	Sevir.6G230800.1	Type II	PF00319	(1 of 2) PTHR11945//PTHR11945:SF239 - MADS BOX PROTEIN // SUBFAMILY NOT NAMED
314	Setaria viridis	SvMADS58	Sevir.6G230900.1	Type II	PF00319	(1 of 2) PTHR11945//PTHR11945:SF239 - MADS BOX PROTEIN // SUBFAMILY NOT NAMED
315	Setaria viridis	SvMADS59	Sevir.7G028200.1	Type I	PF00319	(1 of 14) PTHR11945//PTHR11945:SF232 - MADS BOX PROTEIN // SUBFAMILY NOT NAMED
316	Setaria viridis	SvMADS60	Sevir.7G117600.1	Type II	PF00319; PF01486	(1 of 2) PTHR11945//PTHR11945:SF182 - MADS BOX PROTEIN // SUBFAMILY NOT NAMED
317	Setaria viridis	SvMADS61	Sevir.7G117800.1	Type II	PF00319; PF01486	(1 of 2) PTHR11945//PTHR11945:SF182 - MADS BOX PROTEIN // SUBFAMILY NOT NAMED
318	Setaria viridis	SvMADS62	Sevir.7G133400.1	Type II	PF00319; PF01486	(1 of 3) PTHR11945:SF144 - AGAMOUS-LIKE MADS-BOX PROTEIN AGL17-RELATED
319	Setaria viridis	SvMADS63	Sevir.7G221900.1	Type II	PF00319; PF01486	(1 of 1) PTHR11945//PTHR11945:SF189 - MADS BOX PROTEIN // SUBFAMILY NOT NAMED
320	Setaria viridis	SvMADS64	Sevir.7G247100.1	Type II	PF00319; PF01486	(1 of 1) PTHR11945//PTHR11945:SF210 - MADS BOX PROTEIN // SUBFAMILY NOT NAMED
321	Setaria viridis	SvMADS65	Sevir.8G154000.1	Type I	PF00319	(1 of 14) PTHR11945//PTHR11945:SF232 - MADS BOX PROTEIN // SUBFAMILY NOT NAMED
322	Setaria viridis	SvMADS66	Sevir.8G187900.1	Type I	PF00319	(1 of 76) PF00319 - SRF-type transcription factor (DNA-binding and dimerisation domain) (SRF-TF)
323	Setaria viridis	SvMADS67	Sevir.8G191500.1	Type I	PF00319	(1 of 5) PTHR11945//PTHR11945:SF161 - MADS BOX PROTEIN // SUBFAMILY NOT NAMED
324	Setaria viridis	SvMADS68	Sevir.8G231700.1	Type II	PF00319	(1 of 1) PTHR11945:SF156 - MADS-BOX PROTEIN-RELATED
325	Setaria viridis	SvMADS69	Sevir.9G087100.1	Type II	PF00319; PF01486	(1 of 1) PTHR11945//PTHR11945:SF162 - MADS BOX PROTEIN // SUBFAMILY NOT NAMED
326	Setaria viridis	SvMADS70	Sevir.9G087300.1	Type II	PF00319; PF01486	(1 of 3) PTHR11945:SF218 - MADS-BOX PROTEIN AGL79
327	Setaria viridis	SvMADS71	Sevir.9G178200.1	Type I	PF00319	(1 of 5) PTHR11945//PTHR11945:SF161 - MADS BOX PROTEIN // SUBFAMILY NOT NAMED
328	Setaria viridis	SvMADS72	Sevir.9G271700.1	Type I	PF00319	(1 of 1) PTHR11945:SF198 - DEVELOPMENTAL PROTEIN SEPALLATA 1-RELATED
329	Setaria viridis	SvMADS73	Sevir.9G347400.1	Type II	PF00319; PF01486	(1 of 2) PTHR11945:SF208 - MADS-BOX PROTEIN SOC1
330	Setaria viridis	SvMADS74	Sevir.9G396300.1	Type I	PF00319	(1 of 3) PTHR11945//PTHR11945:SF225 - MADS BOX PROTEIN // SUBFAMILY NOT NAMED
331	Setaria viridis	SvMADS75	Sevir.9G494300.1	Type II	PF00319	(1 of 2) PTHR11945//PTHR11945:SF206 - MADS BOX PROTEIN // SUBFAMILY NOT NAMED
332	Setaria viridis	SvMADS76	Sevir.9G518400.1	Type II	PF00319; PF01486	(1 of 1) PTHR11945:SF179 - MADS-BOX PROTEIN SVP
333	Solanum tuberosum	StMADS001	PGSC0003DMT400010451	Type II	PF00319; PF01486	Agamous-like MADS-box protein AGL8 homolog
334	Solanum tuberosum	StMADS002	PGSC0003DMT400017416	Type II	PF00319; PF01486	MADS-box protein 9
335	Solanum tuberosum	StMADS003	PGSC0003DMT400000028	Type II	PF00319; PF01486	Transcription factor
336	Solanum tuberosum	StMADS004	PGSC0003DMT400000383	Type II	PF00319; PF01486	PMADS4 protein
337	Solanum tuberosum	StMADS005	PGSC0003DMT400068325	Type II	PF00319; PF01486	MADS-box transcription factor FBP29
338	Solanum tuberosum	StMADS006	PGSC0003DMT400073134	Type II	PF00319; PF01486	Floral homeotic protein AGAMOUS
339	Solanum tuberosum	StMADS007	PGSC0003DMT400009112	Type II	PF00319; PF01486	TDR6 protein
340	Solanum tuberosum	StMADS008	PGSC0003DMT400003485	Type II	PF00319; PF01486	MADS-box transcription factor FBP29
341	Solanum tuberosum	StMADS009	PGSC0003DMT400003483	Type II	PF00319; PF01486	MADS-box protein
342	Solanum tuberosum	StMADS010	PGSC0003DMT400062319	Type II	PF00319	SOC1 2
343	Solanum tuberosum	StMADS011	PGSC0003DMT400083739	Type II	PF00319; PF01486	MADS transcriptional factor
344	Solanum tuberosum	StMADS012	PGSC0003DMT400039313	Type II	PF00319; PF01486	TDR8 protein
345	Solanum tuberosum	StMADS013	PGSC0003DMT400063313	Type II	PF00319; PF01486	MADS box protein
346	Solanum tuberosum	StMADS014	PGSC0003DMT400063315	Type II	PF00319; PF01486	MADS-box protein 1
347	Solanum tuberosum	StMADS015	PGSC0003DMT400009510	Type II	PF00319; PF01486	Deficiens analogue
348	Solanum tuberosum	StMADS016	PGSC0003DMT400024247	Type II	PF00319; PF01486	MADS16
349	Solanum tuberosum	StMADS017	PGSC0003DMT400072891	Type II	PF00319; PF01486	MADS-box transcription factor
350	Solanum tuberosum	StMADS018	PGSC0003DMT400072888	Type II	PF00319; PF01486	MADS-box transcription factor MADS-MC
351	Solanum tuberosum	StMADS019	PGSC0003DMT400056363	Type II	PF00319; PF01486	MADS-box protein 5
352	Solanum tuberosum	StMADS020	PGSC0003DMT400065060	Type II	PF00319	MADS-box transcription factor FBP22
353	Solanum tuberosum	StMADS021	PGSC0003DMT400013248	Type II	PF00319; PF01486	Fbp11 protein
354	Solanum tuberosum	StMADS022	PGSC0003DMT400044552	Type II	PF00319; PF01486	TAGL1 transcription factor
355	Solanum tuberosum	StMADS023	PGSC0003DMT400019070	Type II	PF00319; PF01486	MADS-box protein GLO1
356	Solanum tuberosum	StMADS024	PGSC0003DMT400058560	Type II	PF00319; PF01486	MADS box transcription factor
357	Solanum tuberosum	StMADS025	PGSC0003DMT400026576	Type II	PF00319; PF01486	MADS-box transcription factor FBP28
358	Solanum tuberosum	StMADS026	PGSC0003DMT400060995	Type II	PF00319; PF01486	MADS9 protein
359	Solanum tuberosum	StMADS027	PGSC0003DMT400041773	Type II	PF00319; PF01486	MADS-box protein JOINTLESS
360	Solanum tuberosum	StMADS028	PGSC0003DMT400065614	Type II	PF00319; PF01486	TAGL11 transcription factor
361	Solanum tuberosum	StMADS029	PGSC0003DMT400048352	Type II	PF00319	TAGL12 transcription factor
362	Solanum tuberosum	StMADS030	PGSC0003DMT400004875	Type II	PF00319; PF01486	MADS-box transcription factor FBP4
363	Solanum tuberosum	StMADS031	PGSC0003DMT400050265	Type II	PF00319	MADS-box family protein
364	Solanum tuberosum	StMADS032	PGSC0003DMT400089046	Type II	PF00319	Mads box protein
365	Solanum tuberosum	StMADS033	PGSC0003DMT400086843	Type II	PF00319	MADS-box transcription factor
366	Solanum tuberosum	StMADS034	PGSC0003DMT400094997	Type II	PF00319	MADS-box transcription factor
367	Solanum tuberosum	StMADS035	PGSC0003DMT400096271	Type II	PF00319	MIKC MADS-domain protein PPMA10
368	Solanum tuberosum	StMADS036	PGSC0003DMT400067385	Type II	PF00319	MADS-box protein
369	Solanum tuberosum	StMADS037	PGSC0003DMT400067393	Type II	PF00319	MIKC* MADS-box transcription factor
370	Solanum tuberosum	StMADS038	PGSC0003DMT400045797	Type II	PF00319	MADS-box protein 17
371	Solanum tuberosum	StMADS039	PGSC0003DMT400045802	Type II	PF00319; PF01486	MADS-box protein 15
372	Solanum tuberosum	StMADS040	PGSC0003DMT400088968	Type I	PF00319	Mads box protein
373	Solanum tuberosum	StMADS041	PGSC0003DMT400095957	Type I	PF00319	Mads box protein
374	Solanum tuberosum	StMADS042	PGSC0003DMT400029458	Type I	PF00319	Mads box protein
375	Solanum tuberosum	StMADS043	PGSC0003DMT400029433	Type I	PF00319	MADS-box protein
376	Solanum tuberosum	StMADS044	PGSC0003DMT400016092	Type I	PF00319	Mads box protein
377	Solanum tuberosum	StMADS045	PGSC0003DMT400092385	Type I	PF00319	Mads box protein
378	Solanum tuberosum	StMADS046	PGSC0003DMT400097135	Type I	PF00319	Mads box protein
379	Solanum tuberosum	StMADS047	PGSC0003DMT400000210	Type I	PF00319	Mads box protein
380	Solanum tuberosum	StMADS048	PGSC0003DMT400091428	Type I	PF00319	Mads box protein
381	Solanum tuberosum	StMADS049	PGSC0003DMT400057855	Type I	PF00319	Mads box protein
382	Solanum tuberosum	StMADS050	PGSC0003DMT400057853	Type I	PF00319	SVP-like floral repressor
383	Solanum tuberosum	StMADS051	PGSC0003DMT400088168	Type I	PF00319	SVP-like floral repressor
384	Solanum tuberosum	StMADS052	PGSC0003DMT400057849	Type I	PF00319	SVP-like floral repressor
385	Solanum tuberosum	StMADS053	PGSC0003DMT400057844	Type I	PF00319	Mads box protein
386	Solanum tuberosum	StMADS054	PGSC0003DMT400095091	Type I	PF00319	SVP-like floral repressor
387	Solanum tuberosum	StMADS055	PGSC0003DMT400092429	Type I	PF00319	Mads box protein
388	Solanum tuberosum	StMADS056	PGSC0003DMT400085569	Type I	PF00319	MADS-box transcription factor 47
389	Solanum tuberosum	StMADS057	PGSC0003DMT400013105	Type I	PF00319	Mads box protein
390	Solanum tuberosum	StMADS058	PGSC0003DMT400094816	Type I	PF00319	Mads box protein
391	Solanum tuberosum	StMADS059	PGSC0003DMT400013136	Type I	PF00319	Mads box protein
392	Solanum tuberosum	StMADS060	PGSC0003DMT400097081	Type I	PF00319	MADS-box family protein
393	Solanum tuberosum	StMADS061	PGSC0003DMT400089159	Type I	PF00319	Mads box protein
394	Solanum tuberosum	StMADS062	PGSC0003DMT400033861	Type I	PF00319	Mads box protein
395	Solanum tuberosum	StMADS063	PGSC0003DMT400090024	Type I	PF00319	Mads box protein
396	Solanum tuberosum	StMADS064	PGSC0003DMT400092871	Type I	PF00319	Mads box protein
397	Solanum tuberosum	StMADS065	PGSC0003DMT400087813	Type I	PF00319	Mads box protein
398	Solanum tuberosum	StMADS066	PGSC0003DMT400095980	Type I	PF00319	Mads box protein
399	Solanum tuberosum	StMADS067	PGSC0003DMT400097080	Type I	PF00319	Isoform 2 of Agamous-like MADS-box protein AGL62
400	Solanum tuberosum	StMADS068	PGSC0003DMT400087767	Type I	PF00319	Transcription factor
401	Solanum tuberosum	StMADS069	PGSC0003DMT400050830	Type I	PF00319	DNA binding protein
402	Solanum tuberosum	StMADS070	PGSC0003DMT400090655	Type I	PF00319	Gene of unknown function
403	Solanum tuberosum	StMADS071	PGSC0003DMT400091464	Type I	PF00319	Mads box protein
404	Solanum tuberosum	StMADS072	PGSC0003DMT400086589	Type I	PF00319	Mads box protein
405	Solanum tuberosum	StMADS073	PGSC0003DMT400094942	Type I	PF00319	Mads box protein
406	Solanum tuberosum	StMADS074	PGSC0003DMT400091054	Type I	PF00319	Mads box protein
407	Solanum tuberosum	StMADS075	PGSC0003DMT400085650	Type I	PF00319	Mads box protein
408	Solanum tuberosum	StMADS076	PGSC0003DMT400086435	Type I	PF00319	MADS-box protein
409	Solanum tuberosum	StMADS077	PGSC0003DMT400085261	Type I	PF00319	Mads box protein
410	Solanum tuberosum	StMADS078	PGSC0003DMT400090556	Type I	PF00319	Mads box protein
411	Solanum tuberosum	StMADS079	PGSC0003DMT400095668	Type I	PF00319	Mads box protein
412	Solanum tuberosum	StMADS080	PGSC0003DMT400093117	Type I	PF00319	Mads box protein
413	Solanum tuberosum	StMADS081	PGSC0003DMT400095190	Type I	PF00319	Mads box protein
414	Solanum tuberosum	StMADS082	PGSC0003DMT400089582	Type I	PF00319	Mads box protein
415	Solanum tuberosum	StMADS083	PGSC0003DMT400088010	Type I	PF00319	Mads box protein
416	Solanum tuberosum	StMADS084	PGSC0003DMT400063794	Type I	PF00319	Mads box protein
417	Solanum tuberosum	StMADS085	PGSC0003DMT400091172	Type I	PF00319	Agamous-like MADS-box protein AGL61
418	Solanum tuberosum	StMADS086	PGSC0003DMT400091277	Type I	PF00319	Mads box protein
419	Solanum tuberosum	StMADS087	PGSC0003DMT400094024	Type I	PF00319	Mads box protein
420	Solanum tuberosum	StMADS088	PGSC0003DMT400011427	Type I	PF00319	Mads box protein
421	Solanum tuberosum	StMADS089	PGSC0003DMT400074941	Type I	PF00319	Mads box protein
422	Solanum tuberosum	StMADS090	PGSC0003DMT400089966	Type I	PF00319	Mads box protein
423	Solanum tuberosum	StMADS091	PGSC0003DMT400086554	Type I	PF00319	MADS-box family protein
424	Solanum tuberosum	StMADS092	PGSC0003DMT400093647	Type I	PF00319	Mads box protein
425	Solanum tuberosum	StMADS093	PGSC0003DMT400088611	Type I	PF00319	Mads box protein
426	Solanum tuberosum	StMADS094	PGSC0003DMT400094043	Type I	PF00319	Mads box protein
427	Solanum tuberosum	StMADS095	PGSC0003DMT400090714	Type I	PF00319	Mads box protein
428	Solanum tuberosum	StMADS096	PGSC0003DMT400087801	Type I	PF00319	Mads box protein
429	Solanum tuberosum	StMADS097	PGSC0003DMT400049905	Type I	PF00319	Mads box protein
430	Solanum tuberosum	StMADS098	PGSC0003DMT400094062	Type I	PF00319	Mads box protein
431	Solanum tuberosum	StMADS099	PGSC0003DMT400085930	Type I	PF00319	Agamous-like MADS-box protein AGL62
432	Solanum tuberosum	StMADS100	PGSC0003DMT400093319	Type I	PF00319	Mads box protein
433	Solanum tuberosum	StMADS101	PGSC0003DMT400090103	Type I	PF00319	Mads box protein
434	Solanum tuberosum	StMADS102	PGSC0003DMT400086619	Type I	PF00319	Mads box protein
435	Solanum tuberosum	StMADS103	PGSC0003DMT400097714	Type I	PF00319	Mads box protein
436	Solanum tuberosum	StMADS104	PGSC0003DMT400090264	Type I	PF00319	Mads box protein
437	Solanum tuberosum	StMADS105	PGSC0003DMT400094407	Type I	PF00319	Mads box protein
438	Solanum tuberosum	StMADS106	PGSC0003DMT400088636	Type I	PF00319	Agamous-like MADS-box protein AGL62
439	Solanum tuberosum	StMADS107	PGSC0003DMT400002920	Type I	PF00319	Mads box protein
440	Solanum tuberosum	StMADS108	PGSC0003DMT400094886	Type I	PF00319	Mads box protein
441	Solanum tuberosum	StMADS109	PGSC0003DMT400097162	Type I	PF00319	Mads box protein
442	Solanum tuberosum	StMADS110	PGSC0003DMT400097165	Type I	PF00319	Type I MADS box transcription factor
443	Solanum tuberosum	StMADS111	PGSC0003DMT400087771	Type I	PF00319	Type I MADS box transcription factor
444	Solanum tuberosum	StMADS112	PGSC0003DMT400064120	Type I	PF00319	Mads box protein
445	Solanum tuberosum	StMADS113	PGSC0003DMT400064083	Type I	PF00319	SRF-type transcription factor family protein
446	Solanum tuberosum	StMADS114	PGSC0003DMT400015303	Type I	PF00319	Type I MADS box transcription factor
447	Solanum tuberosum	StMADS115	PGSC0003DMT400085892	Type I	PF00319	Type I MADS box transcription factor
448	Solanum tuberosum	StMADS116	PGSC0003DMT400019861	Type I	PF00319	SRF-type transcription factor family protein
449	Solanum tuberosum	StMADS117	PGSC0003DMT400047919	Type I	PF00319	Mads box protein
450	Solanum tuberosum	StMADS118	PGSC0003DMT400091840	Type I	PF00319	Type I MADS box transcription factor
451	Solanum tuberosum	StMADS119	PGSC0003DMT400097491	Type I	PF00319	Type I MADS box transcription factor
452	Solanum tuberosum	StMADS120	PGSC0003DMT400068356	Type I	PF00319	SRF-type transcription factor family protein
453	Solanum tuberosum	StMADS121	PGSC0003DMT400083172	Type I	PF00319	SRF-type transcription factor family protein
454	Solanum tuberosum	StMADS122	PGSC0003DMT400071682	Type I	PF00319	Mads box protein
455	Solanum tuberosum	StMADS123	PGSC0003DMT400071001	Type I	PF00319	Mads box protein
456	Solanum tuberosum	StMADS124	PGSC0003DMT400085676	Type I	PF00319	Mads box protein
457	Solanum tuberosum	StMADS125	PGSC0003DMT400069110	Type I	PF00319	SRF-type transcription factor family protein
458	Solanum tuberosum	StMADS126	PGSC0003DMT400086663	Type I	PF00319	SRF-type transcription factor family protein
459	Solanum tuberosum	StMADS127	PGSC0003DMT400095005	Type I	PF00319	Type I MADS box transcription factor
460	Solanum tuberosum	StMADS128	PGSC0003DMT400094660	Type I	PF00319	Type I MADS box transcription factor
461	Solanum tuberosum	StMADS129	PGSC0003DMT400085905	Type I	PF00319	Type I MADS box transcription factor
462	Solanum tuberosum	StMADS130	PGSC0003DMT400085037	Type I	PF00319	Type I MADS box transcription factor
463	Solanum tuberosum	StMADS131	PGSC0003DMT400096078	Type I	PF00319	Type I MADS box transcription factor
464	Solanum tuberosum	StMADS132	PGSC0003DMT400094714	Type I	PF00319	Type I MADS box transcription factor
465	Solanum tuberosum	StMADS133	PGSC0003DMT400043360	Type I	PF00319	SRF-type transcription factor family protein
466	Solanum tuberosum	StMADS134	PGSC0003DMT400043366	Type I	PF00319	SRF-type transcription factor family protein
467	Solanum tuberosum	StMADS135	PGSC0003DMT400014105	Type I	PF00319	Type I MADS box transcription factor
468	Solanum tuberosum	StMADS136	PGSC0003DMT400090410	Type I	PF00319	Type I MADS box transcription factor
469	Solanum tuberosum	StMADS137	PGSC0003DMT400014107	Type I	PF00319	Type I MADS box transcription factor
470	Solanum tuberosum	StMADS138	PGSC0003DMT400086956	Type I	PF00319	Type I MADS box transcription factor
471	Solanum tuberosum	StMADS139	PGSC0003DMT400061724	Type I	PF00319	Mads box protein
472	Solanum tuberosum	StMADS140	PGSC0003DMT400061726	Type I	PF00319	Type I MADS box transcription factor
473	Solanum tuberosum	StMADS141	PGSC0003DMT400089454	Type I	PF00319	Mads box protein
474	Solanum tuberosum	StMADS142	PGSC0003DMT400077258	Type I	PF00319	Type I MADS box transcription factor
475	Solanum tuberosum	StMADS143	PGSC0003DMT400085256	Type I	PF00319	Type I MADS box transcription factor
476	Solanum tuberosum	StMADS144	PGSC0003DMT400088489	Type I	PF00319	MADS-box protein AGL35
477	Solanum tuberosum	StMADS145	PGSC0003DMT400090953	Type I	PF00319	Mads box protein
478	Solanum tuberosum	StMADS146	PGSC0003DMT400095755	Type I	PF00319	Type I MADS box transcription factor
479	Solanum tuberosum	StMADS147	PGSC0003DMT400095426	Type I	PF00319	Mads box protein
480	Solanum tuberosum	StMADS148	PGSC0003DMT400095062	Type I	PF00319	Mads box protein
481	Solanum tuberosum	StMADS149	PGSC0003DMT400089787	Type I	PF00319	Type I MADS box transcription factor
482	Solanum tuberosum	StMADS150	PGSC0003DMT400091650	Type I	PF00319	Type I MADS box transcription factor
483	Solanum tuberosum	StMADS151	PGSC0003DMT400088654	Type I	PF00319	Mads box protein
484	Solanum tuberosum	StMADS152	PGSC0003DMT400090586	Type I	PF00319	MADS-box protein AGL35
485	Solanum tuberosum	StMADS153	PGSC0003DMT400073719	Type I	PF00319	Mads box protein
486	Solanum tuberosum	StMADS154	PGSC0003DMT400089711	Type I	PF00319	SRF-type transcription factor family protein
487	Solanum tuberosum	StMADS155	PGSC0003DMT400095852	Type I	PF00319	Mads box protein
488	Solanum tuberosum	StMADS156	PGSC0003DMT400024193	Type II	PF00319; PF01486	Mads box protein
