# Supplementary material for: Genome-Wide Analysis of MADS-Box Genes in Foxtail Millet (Setaria italica L.) and Functional Assessment of the Role of SiMADS51 in the Drought Stress Response
Source: Front Plant Sci. 2021 Jun 28;12:659474. doi: 10.3389/fpls.2021.659474 (PMC8273297; doi:10.3389/fpls.2021.659474)
Supplement: Supplementary Table 2 — The amino acid sequences of 20 putative motifs. [file Table_2.XLSX]

## Sheet: Sheet1
Supplementary Table 2. The amino acid sequences of 20 putative motifs.
Motifs	Name	Motif Consensus
Motif 1	SRF-TF	MGRGKIEJKRIENKTSRQVTFSKRRNGLLKKAYELSVLCDAEVALIVFSPRGKLYEF
Motif 2	K-box	LSVKELQQLEKQLESSLKKIRSRKDQLLLDZIEELQRKERQLQEENKELRRKL
Motif 3	SRF-TF	MAQSQTSFSERTNTLFSMAKDLSQEFGAHVAVIAFSPTGEPKAYGAP
Motif 4	intervening (I) region	KLKQQIENLQKSQRHLLGEDL
Motif 5	intervening (I) region	GSSSMKKVJERYQKASGA
Motif 6	Unknown region	RNWWEADVEALGADELPVFVRALEVLRTDVQRHLDAMESS
Motif 7	Unknown region	ILRTYLPEIHSSPSPACSETAGEAAARVD
Motif 8	SRF-TF	ATFAKRKQGLLKKAYELAVLCDADVAVIVF
Motif 9	Unknown region	RFKKMQSQEDFLQNRVSKLREQVNKSEVENRERESSALLHEAMAGRRPGLAGTSVEELTGLQKMVEEKMSKVK
Motif 10	Unknown region	TPDAGPIVDSFLSGDAPTEFDTNKEQKVKITTLQNEVFQLEKDKAMEDKREKETI
Motif 11	Unknown region	PEPEPAPLQSELVEAPAPEPQDPPMIAD
Motif 12	Unknown region	GSFIDAGGYGYGTQCLADYFQCPDGSQQFGVEPLHYLSD
Motif 13	Unknown region	RAKHTHLGYLEAELGKEKAKLAKERQEGPDVL
Motif 14	Unknown region	PPYGFRVQPSQPNLQ
Motif 15	Unknown region	KEIQETSRMAKYVYGKIEDLBATELNEMVRELSQIEQEIDDRL
Motif 16	Unknown region	MKREVEETAFLAEVERARQAVAWSKILAA
Motif 17	intervening (I) region	NPNSELKFWQREAA
Motif 18	Unknown region	CSYSDMNGCPQMPMPSNANAYDGWW
Motif 19	Unknown region	DCAGPSGSGGDMIQPYNPGCDSGFPWAQ
Motif 20	K-box	NSLQPKELIAIEEALDNGQTNLREKQMEHWELHKRNGKMLEDENKLLSFKLAQQD
