# Supplementary material for: Genome-Wide Analysis of MADS-Box Genes in Foxtail Millet (Setaria italica L.) and Functional Assessment of the Role of SiMADS51 in the Drought Stress Response
Source: Front Plant Sci. 2021 Jun 28;12:659474. doi: 10.3389/fpls.2021.659474 (PMC8273297; doi:10.3389/fpls.2021.659474)
Supplement: Supplementary Table 3 — All the cis-regulatory elements of 72 SiMADS-box gene promoters predicted by New PLACE online tool. [file Table_3.XLSX]

## Sheet: Identified elements
Supplementary Table 3. All the cis-regulatory elements of 72 SiMADS-box gene promoters predicted by New PLACE online tool.
Gene Name	Factor or Site Name	Location	Strand	Signal Sequence	SITE
SiMADS01	CARGCW8GAT	36	(+)	CWWWWWWWWG	S000431
SiMADS01	ROOTMOTIFTAPOX1	37	(+)	ATATT	S000098
SiMADS01	GATABOX	51	(+)	GATA	S000039
SiMADS01	TATAPVTRNALEU	64	(+)	TTTATATA	S000340
SiMADS01	ROOTMOTIFTAPOX1	105	(+)	ATATT	S000098
SiMADS01	RYREPEATLEGUMINBOX	114	(+)	CATGCAY	S000100
SiMADS01	RYREPEATVFLEB4	114	(+)	CATGCATG	S000102
SiMADS01	RYREPEATGMGY2	114	(+)	CATGCAT	S000105
SiMADS01	RYREPEATBNNAPA	114	(+)	CATGCA	S000264
SiMADS01	CACTFTPPCA1	133	(+)	YACT	S000449
SiMADS01	MYB1AT	141	(+)	WAACCA	S000408
SiMADS01	REALPHALGLHCB21	142	(+)	AACCAA	S000362
SiMADS01	CCAATBOX1	144	(+)	CCAAT	S000030
SiMADS01	CAATBOX1	145	(+)	CAAT	S000028
SiMADS01	POLASIG3	146	(+)	AATAAT	S000088
SiMADS01	INRNTPSADB	176	(+)	YTCANTYY	S000395
SiMADS01	MYBCORE	178	(+)	CNGTTR	S000176
SiMADS01	CURECORECR	195	(+)	GTAC	S000493
SiMADS01	CACTFTPPCA1	196	(+)	YACT	S000449
SiMADS01	NODCON2GM	198	(+)	CTCTT	S000462
SiMADS01	OSE2ROOTNODULE	198	(+)	CTCTT	S000468
SiMADS01	EBOXBNNAPA	213	(+)	CANNTG	S000144
SiMADS01	MYCCONSENSUSAT	213	(+)	CANNTG	S000407
SiMADS01	MYCATERD1	213	(+)	CATGTG	S000413
SiMADS01	ASF1MOTIFCAMV	263	(+)	TGACG	S000024
SiMADS01	WRKY71OS	263	(+)	TGAC	S000447
SiMADS01	RYREPEATBNNAPA	269	(+)	CATGCA	S000264
SiMADS01	TATABOX5	285	(+)	TTATTT	S000203
SiMADS01	MYBPZM	308	(+)	CCWACC	S000179
SiMADS01	POLASIG1	333	(+)	AATAAA	S000080
SiMADS01	HEXAMERATH4	350	(+)	CCGTCG	S000146
SiMADS01	SITEIIATCYTC	370	(+)	TGGGCY	S000474
SiMADS01	SORLIP2AT	371	(+)	GGGCC	S000483
SiMADS01	CACTFTPPCA1	379	(+)	YACT	S000449
SiMADS01	INTRONLOWER	382	(+)	TGCAGG	S000086
SiMADS01	ABREMOTIFIIIOSRAB16B	392	(+)	GCCGCGTGGC	S000291
SiMADS01	CGCGBOXAT	393	(+)	VCGCGB	S000501
SiMADS01	SGBFGMGMAUX28	453	(+)	TCCACGTGTC	S000287
SiMADS01	CACGTGMOTIF	455	(+)	CACGTG	S000042
SiMADS01	EBOXBNNAPA	455	(+)	CANNTG	S000144
SiMADS01	MYCCONSENSUSAT	455	(+)	CANNTG	S000407
SiMADS01	ABRERATCAL	455	(+)	MACGYGB	S000507
SiMADS01	ACGTABREMOTIFA2OSEM	456	(+)	ACGTGKC	S000394
SiMADS01	ABRELATERD1	456	(+)	ACGTG	S000414
SiMADS01	ACGTATERD1	456	(+)	ACGT	S000415
SiMADS01	GADOWNAT	456	(+)	ACGTGTC	S000438
SiMADS01	HEXAMERATH4	482	(+)	CCGTCG	S000146
SiMADS01	CURECORECR	493	(+)	GTAC	S000493
SiMADS01	CACTFTPPCA1	494	(+)	YACT	S000449
SiMADS01	CAATBOX1	519	(+)	CAAT	S000028
SiMADS01	SORLIP1AT	531	(+)	GCCAC	S000482
SiMADS01	ABREOSRAB21	534	(+)	ACGTSSSC	S000012
SiMADS01	ACGTATERD1	534	(+)	ACGT	S000415
SiMADS01	CGCGBOXAT	540	(+)	VCGCGB	S000501
SiMADS01	CACTFTPPCA1	557	(+)	YACT	S000449
SiMADS01	MYBCORE	580	(+)	CNGTTR	S000176
SiMADS01	MYBPZM	590	(+)	CCWACC	S000179
SiMADS01	HBOXCONSENSUSPVCHS	590	(+)	CCTACCNNNNNNNCT	S000200
SiMADS01	PYRIMIDINEBOXOSRAMY1A	614	(+)	CCTTTT	S000259
SiMADS01	CCAATBOX1	628	(+)	CCAAT	S000030
SiMADS01	CAATBOX1	629	(+)	CAAT	S000028
SiMADS01	PYRIMIDINEBOXHVEPB1	648	(+)	TTTTTTCC	S000298
SiMADS01	PYRIMIDINEBOXOSRAMY1A	659	(+)	CCTTTT	S000259
SiMADS01	NTBBF1ARROLB	686	(+)	ACTTTA	S000273
SiMADS01	ANAERO2CONSENSUS	708	(+)	AGCAGC	S000478
SiMADS01	EBOXBNNAPA	722	(+)	CANNTG	S000144
SiMADS01	MYCCONSENSUSAT	722	(+)	CANNTG	S000407
SiMADS01	AUXREPSIAA4	740	(+)	KGTCCCAT	S000026
SiMADS01	ANAERO3CONSENSUS	753	(+)	TCATCAC	S000479
SiMADS01	RHERPATEXPA7	756	(+)	KCACGW	S000512
SiMADS01	HEXMOTIFTAH3H4	758	(+)	ACGTCA	S000053
SiMADS01	ACGTATERD1	758	(+)	ACGT	S000415
SiMADS01	REALPHALGLHCB21	763	(+)	AACCAA	S000362
SiMADS01	CCAATBOX1	765	(+)	CCAAT	S000030
SiMADS01	CAATBOX1	766	(+)	CAAT	S000028
SiMADS01	WBOXHVISO1	777	(+)	TGACT	S000442
SiMADS01	WRKY71OS	777	(+)	TGAC	S000447
SiMADS01	WBOXNTERF3	777	(+)	TGACY	S000457
SiMADS01	ELRECOREPCRP1	810	(+)	TTGACC	S000142
SiMADS01	WBOXATNPR1	810	(+)	TTGAC	S000390
SiMADS01	WRKY71OS	811	(+)	TGAC	S000447
SiMADS01	WBOXNTERF3	811	(+)	TGACY	S000457
SiMADS01	TATABOX5	840	(+)	TTATTT	S000203
SiMADS01	ARR1AT	847	(+)	NGATT	S000454
SiMADS01	MYBCORE	868	(+)	CNGTTR	S000176
SiMADS01	MYBST1	876	(+)	GGATA	S000180
SiMADS01	GATABOX	877	(+)	GATA	S000039
SiMADS01	HEXMOTIFTAH3H4	880	(+)	ACGTCA	S000053
SiMADS01	ACGTATERD1	880	(+)	ACGT	S000415
SiMADS01	EBOXBNNAPA	884	(+)	CANNTG	S000144
SiMADS01	MYCCONSENSUSAT	884	(+)	CANNTG	S000407
SiMADS01	TATABOX5	895	(+)	TTATTT	S000203
SiMADS01	SEF4MOTIFGM7S	897	(+)	RTTTTTR	S000103
SiMADS01	CACTFTPPCA1	908	(+)	YACT	S000449
SiMADS01	DPBFCOREDCDC3	943	(+)	ACACNNG	S000292
SiMADS01	EBOXBNNAPA	944	(+)	CANNTG	S000144
SiMADS01	MYCATRD22	944	(+)	CACATG	S000174
SiMADS01	MYCCONSENSUSAT	944	(+)	CANNTG	S000407
SiMADS01	NODCON2GM	950	(+)	CTCTT	S000462
SiMADS01	OSE2ROOTNODULE	950	(+)	CTCTT	S000468
SiMADS01	PYRIMIDINEBOXOSRAMY1A	955	(+)	CCTTTT	S000259
SiMADS01	TATABOX5	981	(+)	TTATTT	S000203
SiMADS01	ACGTCBOX	997	(+)	GACGTC	S000131
SiMADS01	ACGTATERD1	998	(+)	ACGT	S000415
SiMADS01	CRTDREHVCBF2	1006	(+)	GTCGAC	S000411
SiMADS01	CBFHV	1006	(+)	RYCGAC	S000497
SiMADS01	PREATPRODH	1017	(+)	ACTCAT	S000450
SiMADS01	POLASIG3	1030	(+)	AATAAT	S000088
SiMADS01	POLASIG1	1048	(+)	AATAAA	S000080
SiMADS01	DOFCOREZM	1053	(+)	AAAG	S000265
SiMADS01	POLLEN1LELAT52	1055	(+)	AGAAA	S000245
SiMADS01	GT1CONSENSUS	1056	(+)	GRWAAW	S000198
SiMADS01	GT1GMSCAM4	1056	(+)	GAAAAA	S000453
SiMADS01	DOFCOREZM	1061	(+)	AAAG	S000265
SiMADS01	ARR1AT	1083	(+)	NGATT	S000454
SiMADS01	CACTFTPPCA1	1102	(+)	YACT	S000449
SiMADS01	PREATPRODH	1103	(+)	ACTCAT	S000450
SiMADS01	EBOXBNNAPA	1117	(+)	CANNTG	S000144
SiMADS01	MYCCONSENSUSAT	1117	(+)	CANNTG	S000407
SiMADS01	CACTFTPPCA1	1117	(+)	YACT	S000449
SiMADS01	TATABOX5	1147	(+)	TTATTT	S000203
SiMADS01	WBOXATNPR1	1221	(+)	TTGAC	S000390
SiMADS01	WBOXHVISO1	1222	(+)	TGACT	S000442
SiMADS01	WRKY71OS	1222	(+)	TGAC	S000447
SiMADS01	WBOXNTERF3	1222	(+)	TGACY	S000457
SiMADS01	GATABOX	1228	(+)	GATA	S000039
SiMADS01	CURECORECR	1240	(+)	GTAC	S000493
SiMADS01	CAATBOX1	1243	(+)	CAAT	S000028
SiMADS01	RYREPEATLEGUMINBOX	1250	(+)	CATGCAY	S000100
SiMADS01	RYREPEATBNNAPA	1250	(+)	CATGCA	S000264
SiMADS01	CACTFTPPCA1	1256	(+)	YACT	S000449
SiMADS01	DOFCOREZM	1289	(+)	AAAG	S000265
SiMADS01	DOFCOREZM	1310	(+)	AAAG	S000265
SiMADS01	RAV1AAT	1331	(+)	CAACA	S000314
SiMADS01	AMYBOX1	1359	(+)	TAACARA	S000020
SiMADS01	MYBGAHV	1359	(+)	TAACAAA	S000181
SiMADS01	GAREAT	1359	(+)	TAACAAR	S000439
SiMADS01	EBOXBNNAPA	1362	(+)	CANNTG	S000144
SiMADS01	MYCCONSENSUSAT	1362	(+)	CANNTG	S000407
SiMADS01	GATABOX	1376	(+)	GATA	S000039
SiMADS01	CACTFTPPCA1	1378	(+)	YACT	S000449
SiMADS01	CURECORECR	1388	(+)	GTAC	S000493
SiMADS01	CACTFTPPCA1	1389	(+)	YACT	S000449
SiMADS01	GATABOX	1409	(+)	GATA	S000039
SiMADS01	CACTFTPPCA1	1411	(+)	YACT	S000449
SiMADS01	CACTFTPPCA1	1414	(+)	YACT	S000449
SiMADS01	EBOXBNNAPA	1470	(+)	CANNTG	S000144
SiMADS01	MYCCONSENSUSAT	1470	(+)	CANNTG	S000407
SiMADS01	LTRECOREATCOR15	1484	(+)	CCGAC	S000153
SiMADS01	POLASIG1	1505	(+)	AATAAA	S000080
SiMADS01	POLASIG1	1569	(+)	AATAAA	S000080
SiMADS01	ARR1AT	1591	(+)	NGATT	S000454
SiMADS01	BIHD1OS	1611	(+)	TGTCA	S000498
SiMADS01	NTBBF1ARROLB	1624	(+)	ACTTTA	S000273
SiMADS01	SEBFCONSSTPR10A	1633	(+)	YTGTCWC	S000391
SiMADS01	TGTCACACMCUCUMISIN	1634	(+)	TGTCACA	S000422
SiMADS01	BIHD1OS	1634	(+)	TGTCA	S000498
SiMADS01	RHERPATEXPA7	1719	(+)	KCACGW	S000512
SiMADS01	SURECOREATSULTR11	1723	(+)	GAGAC	S000499
SiMADS01	BIHD1OS	1785	(+)	TGTCA	S000498
SiMADS01	ARR1AT	1814	(+)	NGATT	S000454
SiMADS01	CAATBOX1	1848	(+)	CAAT	S000028
SiMADS01	POLASIG2	1861	(+)	AATTAAA	S000081
SiMADS01	SORLREP4AT	1880	(+)	CTCCTAATT	S000489
SiMADS01	GTGANTG10	1908	(+)	GTGA	S000378
SiMADS01	WRKY71OS	1909	(+)	TGAC	S000447
SiMADS01	2SSEEDPROTBANAPA	1940	(+)	CAAACAC	S000143
SiMADS01	CANBNNAPA	1940	(+)	CNAACAC	S000148
SiMADS01	PROXBBNNAPA	1940	(+)	CAAACACC	S000263
SiMADS01	CACTFTPPCA1	1969	(+)	YACT	S000449
SiMADS01	ARR1AT	1978	(+)	NGATT	S000454
SiMADS01	E2FCONSENSUS	1980	(+)	WTTSSCSS	S000476
SiMADS01	CURECORECR	1999	(+)	GTAC	S000493
SiMADS02	SORLIP2AT	12	(+)	GGGCC	S000483
SiMADS02	SORLIP1AT	14	(+)	GCCAC	S000482
SiMADS02	MYBCORE	31	(+)	CNGTTR	S000176
SiMADS02	CAREOSREP1	37	(+)	CAACTC	S000421
SiMADS02	CGCGBOXAT	42	(+)	VCGCGB	S000501
SiMADS02	CURECORECR	46	(+)	GTAC	S000493
SiMADS02	CACTFTPPCA1	49	(+)	YACT	S000449
SiMADS02	CGACGOSAMY3	75	(+)	CGACG	S000205
SiMADS02	ACGTATERD1	77	(+)	ACGT	S000415
SiMADS02	RYREPEATBNNAPA	106	(+)	CATGCA	S000264
SiMADS02	CGCGBOXAT	125	(+)	VCGCGB	S000501
SiMADS02	CGCGBOXAT	127	(+)	VCGCGB	S000501
SiMADS02	ARR1AT	210	(+)	NGATT	S000454
SiMADS02	GTGANTG10	224	(+)	GTGA	S000378
SiMADS02	CACTFTPPCA1	250	(+)	YACT	S000449
SiMADS02	RYREPEATLEGUMINBOX	256	(+)	CATGCAY	S000100
SiMADS02	RYREPEATGMGY2	256	(+)	CATGCAT	S000105
SiMADS02	RYREPEATBNNAPA	256	(+)	CATGCA	S000264
SiMADS02	EBOXBNNAPA	260	(+)	CANNTG	S000144
SiMADS02	CATATGGMSAUR	260	(+)	CATATG	S000370
SiMADS02	MYCCONSENSUSAT	260	(+)	CANNTG	S000407
SiMADS02	BS1EGCCR	273	(+)	AGCGGG	S000352
SiMADS02	EBOXBNNAPA	356	(+)	CANNTG	S000144
SiMADS02	MYCCONSENSUSAT	356	(+)	CANNTG	S000407
SiMADS02	S1FBOXSORPS1L21	377	(+)	ATGGTA	S000223
SiMADS02	P1BS	380	(+)	GNATATNC	S000459
SiMADS02	GTGANTG10	394	(+)	GTGA	S000378
SiMADS02	DOFCOREZM	397	(+)	AAAG	S000265
SiMADS02	ARR1AT	445	(+)	NGATT	S000454
SiMADS02	CACTFTPPCA1	464	(+)	YACT	S000449
SiMADS02	WBBOXPCWRKY1	471	(+)	TTTGACY	S000310
SiMADS02	WBOXATNPR1	472	(+)	TTGAC	S000390
SiMADS02	WBOXHVISO1	473	(+)	TGACT	S000442
SiMADS02	WRKY71OS	473	(+)	TGAC	S000447
SiMADS02	WBOXNTERF3	473	(+)	TGACY	S000457
SiMADS02	INRNTPSADB	492	(+)	YTCANTYY	S000395
SiMADS02	GT1CONSENSUS	502	(+)	GRWAAW	S000198
SiMADS02	DPBFCOREDCDC3	527	(+)	ACACNNG	S000292
SiMADS02	EBOXBNNAPA	528	(+)	CANNTG	S000144
SiMADS02	MYCATRD22	528	(+)	CACATG	S000174
SiMADS02	MYCCONSENSUSAT	528	(+)	CANNTG	S000407
SiMADS02	GATABOX	535	(+)	GATA	S000039
SiMADS02	CACTFTPPCA1	539	(+)	YACT	S000449
SiMADS02	CACTFTPPCA1	561	(+)	YACT	S000449
SiMADS02	ACGTTBOX	565	(+)	AACGTT	S000132
SiMADS02	ACGTATERD1	566	(+)	ACGT	S000415
SiMADS02	GATABOX	572	(+)	GATA	S000039
SiMADS02	ARR1AT	575	(+)	NGATT	S000454
SiMADS02	CACTFTPPCA1	599	(+)	YACT	S000449
SiMADS02	POLASIG3	603	(+)	AATAAT	S000088
SiMADS02	ROOTMOTIFTAPOX1	618	(+)	ATATT	S000098
SiMADS02	-10PEHVPSBD	619	(+)	TATTCT	S000392
SiMADS02	PRECONSCRHSP70A	626	(+)	SCGAYNRNNNNNNNNNNNNNNNHD	S000506
SiMADS02	EECCRCAH1	632	(+)	GANTTNC	S000494
SiMADS02	GTGANTG10	642	(+)	GTGA	S000378
SiMADS02	WBOXHVISO1	678	(+)	TGACT	S000442
SiMADS02	WRKY71OS	678	(+)	TGAC	S000447
SiMADS02	WBOXNTERF3	678	(+)	TGACY	S000457
SiMADS02	CCA1ATLHCB1	688	(+)	AAMAATCT	S000149
SiMADS02	CAATBOX1	690	(+)	CAAT	S000028
SiMADS02	INRNTPSADB	694	(+)	YTCANTYY	S000395
SiMADS02	CAATBOX1	696	(+)	CAAT	S000028
SiMADS02	GT1CONSENSUS	707	(+)	GRWAAW	S000198
SiMADS02	DOFCOREZM	710	(+)	AAAG	S000265
SiMADS02	DOFCOREZM	734	(+)	AAAG	S000265
SiMADS02	-300ELEMENT	746	(+)	TGHAAARK	S000122
SiMADS02	DOFCOREZM	749	(+)	AAAG	S000265
SiMADS02	SEF4MOTIFGM7S	753	(+)	RTTTTTR	S000103
SiMADS02	WBOXATNPR1	757	(+)	TTGAC	S000390
SiMADS02	WRKY71OS	758	(+)	TGAC	S000447
SiMADS02	GTGANTG10	786	(+)	GTGA	S000378
SiMADS02	SORLIP1AT	830	(+)	GCCAC	S000482
SiMADS02	EBOXBNNAPA	832	(+)	CANNTG	S000144
SiMADS02	RAV1BAT	832	(+)	CACCTG	S000315
SiMADS02	MYCCONSENSUSAT	832	(+)	CANNTG	S000407
SiMADS02	CACTFTPPCA1	863	(+)	YACT	S000449
SiMADS02	POLASIG1	867	(+)	AATAAA	S000080
SiMADS02	PRECONSCRHSP70A	887	(+)	SCGAYNRNNNNNNNNNNNNNNNHD	S000506
SiMADS02	E2FCONSENSUS	909	(+)	WTTSSCSS	S000476
SiMADS02	LTRE1HVBLT49	918	(+)	CCGAAA	S000250
SiMADS02	DOFCOREZM	921	(+)	AAAG	S000265
SiMADS02	PRECONSCRHSP70A	925	(+)	SCGAYNRNNNNNNNNNNNNNNNHD	S000506
SiMADS02	ARR1AT	926	(+)	NGATT	S000454
SiMADS02	CACTFTPPCA1	932	(+)	YACT	S000449
SiMADS02	NODCON2GM	945	(+)	CTCTT	S000462
SiMADS02	OSE2ROOTNODULE	945	(+)	CTCTT	S000468
SiMADS02	GT1CONSENSUS	953	(+)	GRWAAW	S000198
SiMADS02	GT1GMSCAM4	953	(+)	GAAAAA	S000453
SiMADS02	SORLIP1AT	985	(+)	GCCAC	S000482
SiMADS02	ACGTATERD1	988	(+)	ACGT	S000415
SiMADS02	ACGTATERD1	998	(+)	ACGT	S000415
SiMADS02	ANAERO1CONSENSUS	1012	(+)	AAACAAA	S000477
SiMADS02	AACACOREOSGLUB1	1013	(+)	AACAAAC	S000353
SiMADS02	GATABOX	1021	(+)	GATA	S000039
SiMADS02	IBOX	1021	(+)	GATAAG	S000124
SiMADS02	IBOXCORE	1021	(+)	GATAA	S000199
SiMADS02	IBOXCORENT	1021	(+)	GATAAGR	S000424
SiMADS02	DOFCOREZM	1033	(+)	AAAG	S000265
SiMADS02	GTGANTG10	1049	(+)	GTGA	S000378
SiMADS02	ARR1AT	1050	(+)	NGATT	S000454
SiMADS02	GTGANTG10	1061	(+)	GTGA	S000378
SiMADS02	CAATBOX1	1066	(+)	CAAT	S000028
SiMADS02	ASF1MOTIFCAMV	1069	(+)	TGACG	S000024
SiMADS02	PALINDROMICCBOXGM	1069	(+)	TGACGTCA	S000255
SiMADS02	TGACGTVMAMY	1069	(+)	TGACGT	S000377
SiMADS02	WRKY71OS	1069	(+)	TGAC	S000447
SiMADS02	ACGTCBOX	1070	(+)	GACGTC	S000131
SiMADS02	HEXMOTIFTAH3H4	1071	(+)	ACGTCA	S000053
SiMADS02	ACGTATERD1	1071	(+)	ACGT	S000415
SiMADS02	PRECONSCRHSP70A	1104	(+)	SCGAYNRNNNNNNNNNNNNNNNHD	S000506
SiMADS02	SEF4MOTIFGM7S	1130	(+)	RTTTTTR	S000103
SiMADS02	MYBCOREATCYCB1	1146	(+)	AACGG	S000502
SiMADS02	CACTFTPPCA1	1215	(+)	YACT	S000449
SiMADS02	PYRIMIDINEBOXOSRAMY1A	1259	(+)	CCTTTT	S000259
SiMADS02	POLASIG1	1266	(+)	AATAAA	S000080
SiMADS02	GATABOX	1299	(+)	GATA	S000039
SiMADS02	GT1CONSENSUS	1299	(+)	GRWAAW	S000198
SiMADS02	IBOXCORE	1299	(+)	GATAA	S000199
SiMADS02	LECPLEACS2	1301	(+)	TAAAATAT	S000465
SiMADS02	ROOTMOTIFTAPOX1	1309	(+)	ATATT	S000098
SiMADS02	INRNTPSADB	1312	(+)	YTCANTYY	S000395
SiMADS02	CAATBOX1	1314	(+)	CAAT	S000028
SiMADS02	CIACADIANLELHC	1314	(+)	CAANNNNATC	S000252
SiMADS02	NODCON2GM	1330	(+)	CTCTT	S000462
SiMADS02	OSE2ROOTNODULE	1330	(+)	CTCTT	S000468
SiMADS02	CURECORECR	1338	(+)	GTAC	S000493
SiMADS02	GT1CONSENSUS	1345	(+)	GRWAAW	S000198
SiMADS02	TAAAGSTKST1	1363	(+)	TAAAG	S000387
SiMADS02	DOFCOREZM	1364	(+)	AAAG	S000265
SiMADS02	GT1CONSENSUS	1371	(+)	GRWAAW	S000198
SiMADS02	CAATBOX1	1379	(+)	CAAT	S000028
SiMADS02	CACTFTPPCA1	1382	(+)	YACT	S000449
SiMADS02	MYBATRD22	1384	(+)	CTAACCA	S000175
SiMADS02	MYB1AT	1385	(+)	WAACCA	S000408
SiMADS02	CAATBOX2	1408	(+)	GGCCAATCT	S000029
SiMADS02	CCAATBOX1	1410	(+)	CCAAT	S000030
SiMADS02	CAATBOX1	1411	(+)	CAAT	S000028
SiMADS02	POLASIG1	1429	(+)	AATAAA	S000080
SiMADS02	DOFCOREZM	1434	(+)	AAAG	S000265
SiMADS02	DOFCOREZM	1477	(+)	AAAG	S000265
SiMADS02	NODCON1GM	1477	(+)	AAAGAT	S000461
SiMADS02	OSE1ROOTNODULE	1477	(+)	AAAGAT	S000467
SiMADS02	GATABOX	1480	(+)	GATA	S000039
SiMADS02	QELEMENTZMZM13	1483	(+)	AGGTCA	S000254
SiMADS02	CACTFTPPCA1	1487	(+)	YACT	S000449
SiMADS02	ASF1MOTIFCAMV	1493	(+)	TGACG	S000024
SiMADS02	WRKY71OS	1493	(+)	TGAC	S000447
SiMADS02	CGCGBOXAT	1540	(+)	VCGCGB	S000501
SiMADS02	SORLIP1AT	1545	(+)	GCCAC	S000482
SiMADS02	TATABOX2	1573	(+)	TATAAAT	S000109
SiMADS02	ARFAT	1579	(+)	TGTCTC	S000270
SiMADS02	NODCON2GM	1651	(+)	CTCTT	S000462
SiMADS02	OSE2ROOTNODULE	1651	(+)	CTCTT	S000468
SiMADS02	CACTFTPPCA1	1689	(+)	YACT	S000449
SiMADS02	PRECONSCRHSP70A	1698	(+)	SCGAYNRNNNNNNNNNNNNNNNHD	S000506
SiMADS02	ARR1AT	1699	(+)	NGATT	S000454
SiMADS02	TATABOX5	1702	(+)	TTATTT	S000203
SiMADS02	POLLEN1LELAT52	1711	(+)	AGAAA	S000245
SiMADS02	GT1CONSENSUS	1712	(+)	GRWAAW	S000198
SiMADS02	GT1GMSCAM4	1712	(+)	GAAAAA	S000453
SiMADS02	PYRIMIDINEBOXOSRAMY1A	1723	(+)	CCTTTT	S000259
SiMADS02	CAATBOX1	1747	(+)	CAAT	S000028
SiMADS02	GATABOX	1758	(+)	GATA	S000039
SiMADS02	GT1CONSENSUS	1758	(+)	GRWAAW	S000198
SiMADS02	IBOXCORE	1758	(+)	GATAA	S000199
SiMADS02	CACTFTPPCA1	1770	(+)	YACT	S000449
SiMADS02	ARR1AT	1776	(+)	NGATT	S000454
SiMADS02	PYRIMIDINEBOXOSRAMY1A	1787	(+)	CCTTTT	S000259
SiMADS02	MYB26PS	1797	(+)	GTTAGGTT	S000182
SiMADS02	GTGANTG10	1813	(+)	GTGA	S000378
SiMADS02	WBOXHVISO1	1814	(+)	TGACT	S000442
SiMADS02	WRKY71OS	1814	(+)	TGAC	S000447
SiMADS02	WBOXNTERF3	1814	(+)	TGACY	S000457
SiMADS02	RYREPEATLEGUMINBOX	1842	(+)	CATGCAY	S000100
SiMADS02	RYREPEATGMGY2	1842	(+)	CATGCAT	S000105
SiMADS02	RYREPEATBNNAPA	1842	(+)	CATGCA	S000264
SiMADS02	P1BS	1845	(+)	GNATATNC	S000459
SiMADS02	EBOXBNNAPA	1846	(+)	CANNTG	S000144
SiMADS02	CATATGGMSAUR	1846	(+)	CATATG	S000370
SiMADS02	MYCCONSENSUSAT	1846	(+)	CANNTG	S000407
SiMADS02	CACTFTPPCA1	1860	(+)	YACT	S000449
SiMADS02	CACTFTPPCA1	1864	(+)	YACT	S000449
SiMADS02	ARR1AT	1875	(+)	NGATT	S000454
SiMADS02	EECCRCAH1	1876	(+)	GANTTNC	S000494
SiMADS02	INRNTPSADB	1880	(+)	YTCANTYY	S000395
SiMADS02	CAATBOX1	1882	(+)	CAAT	S000028
SiMADS02	CACTFTPPCA1	1901	(+)	YACT	S000449
SiMADS02	RYREPEATBNNAPA	1933	(+)	CATGCA	S000264
SiMADS02	INTRONLOWER	1935	(+)	TGCAGG	S000086
SiMADS02	DOFCOREZM	1944	(+)	AAAG	S000265
SiMADS02	GATABOX	1975	(+)	GATA	S000039
SiMADS02	NONAMERATH4	1990	(+)	AGATCGACG	S000147
SiMADS02	CBFHV	1992	(+)	RYCGAC	S000497
SiMADS02	CGACGOSAMY3	1994	(+)	CGACG	S000205
SiMADS02	ABRELATERD1	1996	(+)	ACGTG	S000414
SiMADS02	ACGTATERD1	1996	(+)	ACGT	S000415
SiMADS03	EBOXBNNAPA	23	(-)	CANNTG	S000144
SiMADS03	MYCCONSENSUSAT	23	(-)	CANNTG	S000407
SiMADS03	CAATBOX1	32	(-)	CAAT	S000028
SiMADS03	ROOTMOTIFTAPOX1	41	(-)	ATATT	S000098
SiMADS03	CACTFTPPCA1	89	(-)	YACT	S000449
SiMADS03	EBOXBNNAPA	105	(-)	CANNTG	S000144
SiMADS03	MYCCONSENSUSAT	105	(-)	CANNTG	S000407
SiMADS03	CACTFTPPCA1	107	(-)	YACT	S000449
SiMADS03	GT1CONSENSUS	112	(-)	GRWAAW	S000198
SiMADS03	POLLEN1LELAT52	114	(-)	AGAAA	S000245
SiMADS03	ARR1AT	120	(-)	NGATT	S000454
SiMADS03	-10PEHVPSBD	126	(-)	TATTCT	S000392
SiMADS03	ARR1AT	131	(-)	NGATT	S000454
SiMADS03	CAATBOX1	141	(-)	CAAT	S000028
SiMADS03	INRNTPSADB	174	(-)	YTCANTYY	S000395
SiMADS03	CACTFTPPCA1	176	(-)	YACT	S000449
SiMADS03	ARR1AT	205	(-)	NGATT	S000454
SiMADS03	EBOXBNNAPA	232	(-)	CANNTG	S000144
SiMADS03	MYCCONSENSUSAT	232	(-)	CANNTG	S000407
SiMADS03	MYB1AT	262	(-)	WAACCA	S000408
SiMADS03	NODCON2GM	273	(-)	CTCTT	S000462
SiMADS03	OSE2ROOTNODULE	273	(-)	CTCTT	S000468
SiMADS03	PYRIMIDINEBOXOSRAMY1A	281	(-)	CCTTTT	S000259
SiMADS03	TATABOX5	318	(-)	TTATTT	S000203
SiMADS03	ACGTATERD1	328	(-)	ACGT	S000415
SiMADS03	CAATBOX1	347	(-)	CAAT	S000028
SiMADS03	CCAATBOX1	347	(-)	CCAAT	S000030
SiMADS03	REALPHALGLHCB21	348	(-)	AACCAA	S000362
SiMADS03	CAATBOX1	382	(-)	CAAT	S000028
SiMADS03	BIHD1OS	384	(-)	TGTCA	S000498
SiMADS03	BOXLCOREDCPAL	402	(-)	ACCWWCC	S000492
SiMADS03	WBOXNTERF3	406	(-)	TGACY	S000457
SiMADS03	WBOXNTCHN48	406	(-)	CTGACY	S000508
SiMADS03	WRKY71OS	407	(-)	TGAC	S000447
SiMADS03	EBOXBNNAPA	414	(-)	CANNTG	S000144
SiMADS03	MYCCONSENSUSAT	414	(-)	CANNTG	S000407
SiMADS03	CAATBOX1	416	(-)	CAAT	S000028
SiMADS03	SORLIP1AT	432	(-)	GCCAC	S000482
SiMADS03	ANAERO1CONSENSUS	442	(-)	AAACAAA	S000477
SiMADS03	GTGANTG10	448	(-)	GTGA	S000378
SiMADS03	CGCGBOXAT	469	(-)	VCGCGB	S000501
SiMADS03	ANAERO2CONSENSUS	473	(-)	AGCAGC	S000478
SiMADS03	BIHD1OS	507	(-)	TGTCA	S000498
SiMADS03	GT1CONSENSUS	532	(-)	GRWAAW	S000198
SiMADS03	GT1CONSENSUS	533	(-)	GRWAAW	S000198
SiMADS03	CAATBOX1	558	(-)	CAAT	S000028
SiMADS03	BIHD1OS	560	(-)	TGTCA	S000498
SiMADS03	SP8BFIBSP8BIB	616	(-)	TACTATT	S000184
SiMADS03	CACTFTPPCA1	619	(-)	YACT	S000449
SiMADS03	ROOTMOTIFTAPOX1	630	(-)	ATATT	S000098
SiMADS03	-10PEHVPSBD	645	(-)	TATTCT	S000392
SiMADS03	ROOTMOTIFTAPOX1	647	(-)	ATATT	S000098
SiMADS03	GATABOX	649	(-)	GATA	S000039
SiMADS03	CBFHV	657	(-)	RYCGAC	S000497
SiMADS03	RAV1AAT	679	(-)	CAACA	S000314
SiMADS03	TATABOX5	695	(-)	TTATTT	S000203
SiMADS03	GTGANTG10	714	(-)	GTGA	S000378
SiMADS03	SP8BFIBSP8BIB	718	(-)	TACTATT	S000184
SiMADS03	CACTFTPPCA1	721	(-)	YACT	S000449
SiMADS03	MYB1AT	736	(-)	WAACCA	S000408
SiMADS03	POLLEN1LELAT52	739	(-)	AGAAA	S000245
SiMADS03	DOFCOREZM	742	(-)	AAAG	S000265
SiMADS03	GATABOX	771	(-)	GATA	S000039
SiMADS03	GTGANTG10	773	(-)	GTGA	S000378
SiMADS03	SORLIP1AT	793	(-)	GCCAC	S000482
SiMADS03	ARR1AT	802	(-)	NGATT	S000454
SiMADS03	EBOXBNNAPA	821	(-)	CANNTG	S000144
SiMADS03	CATATGGMSAUR	821	(-)	CATATG	S000370
SiMADS03	MYCCONSENSUSAT	821	(-)	CANNTG	S000407
SiMADS03	ARR1AT	831	(-)	NGATT	S000454
SiMADS03	RHERPATEXPA7	848	(-)	KCACGW	S000512
SiMADS03	CACTFTPPCA1	866	(-)	YACT	S000449
SiMADS03	GTGANTG10	876	(-)	GTGA	S000378
SiMADS03	GT1CONSENSUS	881	(-)	GRWAAW	S000198
SiMADS03	CAATBOX1	887	(-)	CAAT	S000028
SiMADS03	RAV1AAT	889	(-)	CAACA	S000314
SiMADS03	MYBCOREATCYCB1	946	(-)	AACGG	S000502
SiMADS03	CARGNCAT	951	(-)	CCWWWWWWWWGG	S000446
SiMADS03	CARGCW8GAT	952	(-)	CWWWWWWWWG	S000431
SiMADS03	WBOXNTERF3	961	(-)	TGACY	S000457
SiMADS03	WRKY71OS	962	(-)	TGAC	S000447
SiMADS03	DOFCOREZM	972	(-)	AAAG	S000265
SiMADS03	POLLEN1LELAT52	974	(-)	AGAAA	S000245
SiMADS03	POLASIG3	991	(-)	AATAAT	S000088
SiMADS03	CACTFTPPCA1	1012	(-)	YACT	S000449
SiMADS03	GATABOX	1018	(-)	GATA	S000039
SiMADS03	CACTFTPPCA1	1024	(-)	YACT	S000449
SiMADS03	TBOXATGAPB	1033	(-)	ACTTTG	S000383
SiMADS03	ARR1AT	1044	(-)	NGATT	S000454
SiMADS03	CPBCSPOR	1047	(-)	TATTAG	S000491
SiMADS03	NTBBF1ARROLB	1051	(-)	ACTTTA	S000273
SiMADS03	WBBOXPCWRKY1	1054	(-)	TTTGACY	S000310
SiMADS03	WBOXHVISO1	1054	(-)	TGACT	S000442
SiMADS03	WBOXNTERF3	1054	(-)	TGACY	S000457
SiMADS03	WBOXATNPR1	1055	(-)	TTGAC	S000390
SiMADS03	WRKY71OS	1055	(-)	TGAC	S000447
SiMADS03	CARGNCAT	1065	(-)	CCWWWWWWWWGG	S000446
SiMADS03	CARGCW8GAT	1066	(-)	CWWWWWWWWG	S000431
SiMADS03	CACTFTPPCA1	1086	(-)	YACT	S000449
SiMADS03	CURECORECR	1087	(-)	GTAC	S000493
SiMADS03	DOFCOREZM	1131	(-)	AAAG	S000265
SiMADS03	CAATBOX1	1151	(-)	CAAT	S000028
SiMADS03	CCAATBOX1	1151	(-)	CCAAT	S000030
SiMADS03	EECCRCAH1	1155	(-)	GANTTNC	S000494
SiMADS03	ARR1AT	1158	(-)	NGATT	S000454
SiMADS03	NODCON1GM	1159	(-)	AAAGAT	S000461
SiMADS03	OSE1ROOTNODULE	1159	(-)	AAAGAT	S000467
SiMADS03	DOFCOREZM	1161	(-)	AAAG	S000265
SiMADS03	TAAAGSTKST1	1161	(-)	TAAAG	S000387
SiMADS03	ARR1AT	1165	(-)	NGATT	S000454
SiMADS03	GTGANTG10	1167	(-)	GTGA	S000378
SiMADS03	ABRELATERD1	1168	(-)	ACGTG	S000414
SiMADS03	ACGTATERD1	1169	(-)	ACGT	S000415
SiMADS03	CGACGOSAMY3	1170	(-)	CGACG	S000205
SiMADS03	GT1CONSENSUS	1178	(-)	GRWAAW	S000198
SiMADS03	IBOXCORE	1179	(-)	GATAA	S000199
SiMADS03	GATABOX	1180	(-)	GATA	S000039
SiMADS03	CURECORECR	1218	(-)	GTAC	S000493
SiMADS03	PYRIMIDINEBOXOSRAMY1A	1256	(-)	CCTTTT	S000259
SiMADS03	CACTFTPPCA1	1262	(-)	YACT	S000449
SiMADS03	CPBCSPOR	1274	(-)	TATTAG	S000491
SiMADS03	ARR1AT	1283	(-)	NGATT	S000454
SiMADS03	ARR1AT	1289	(-)	NGATT	S000454
SiMADS03	GTGANTG10	1332	(-)	GTGA	S000378
SiMADS03	TATABOX5	1337	(-)	TTATTT	S000203
SiMADS03	SEF4MOTIFGM7S	1340	(-)	RTTTTTR	S000103
SiMADS03	CACTFTPPCA1	1395	(-)	YACT	S000449
SiMADS03	INRNTPSADB	1401	(-)	YTCANTYY	S000395
SiMADS03	EBOXBNNAPA	1417	(-)	CANNTG	S000144
SiMADS03	MYCCONSENSUSAT	1417	(-)	CANNTG	S000407
SiMADS03	MYB2CONSENSUSAT	1417	(-)	YAACKG	S000409
SiMADS03	DPBFCOREDCDC3	1452	(-)	ACACNNG	S000292
SiMADS03	MARTBOX	1463	(-)	TTWTWTTWTT	S000067
SiMADS03	MARTBOX	1464	(-)	TTWTWTTWTT	S000067
SiMADS03	CACTFTPPCA1	1488	(-)	YACT	S000449
SiMADS03	NODCON2GM	1497	(-)	CTCTT	S000462
SiMADS03	OSE2ROOTNODULE	1497	(-)	CTCTT	S000468
SiMADS03	ABRERATCAL	1503	(-)	MACGYGB	S000507
SiMADS03	ABRELATERD1	1504	(-)	ACGTG	S000414
SiMADS03	BP5OSWX	1504	(-)	CAACGTG	S000436
SiMADS03	T/GBOXATPIN2	1504	(-)	AACGTG	S000458
SiMADS03	ACGTATERD1	1505	(-)	ACGT	S000415
SiMADS03	CBFHV	1518	(-)	RYCGAC	S000497
SiMADS03	GT1CONSENSUS	1527	(-)	GRWAAW	S000198
SiMADS03	GT1GMSCAM4	1527	(-)	GAAAAA	S000453
SiMADS03	GT1CONSENSUS	1528	(-)	GRWAAW	S000198
SiMADS03	GT1CONSENSUS	1545	(-)	GRWAAW	S000198
SiMADS03	POLLEN1LELAT52	1547	(-)	AGAAA	S000245
SiMADS03	DOFCOREZM	1550	(-)	AAAG	S000265
SiMADS03	POLLEN1LELAT52	1551	(-)	AGAAA	S000245
SiMADS03	MYBPZM	1567	(-)	CCWACC	S000179
SiMADS03	BS1EGCCR	1577	(-)	AGCGGG	S000352
SiMADS03	DPBFCOREDCDC3	1590	(-)	ACACNNG	S000292
SiMADS03	SORLIP1AT	1595	(-)	GCCAC	S000482
SiMADS03	EBOXBNNAPA	1636	(-)	CANNTG	S000144
SiMADS03	MYCCONSENSUSAT	1636	(-)	CANNTG	S000407
SiMADS03	CACTFTPPCA1	1638	(-)	YACT	S000449
SiMADS03	AACACOREOSGLUB1	1654	(-)	AACAAAC	S000353
SiMADS03	RAV1AAT	1657	(-)	CAACA	S000314
SiMADS03	CURECORECR	1663	(-)	GTAC	S000493
SiMADS03	ACGTATERD1	1665	(-)	ACGT	S000415
SiMADS03	CGACGOSAMY3	1666	(-)	CGACG	S000205
SiMADS03	LTRECOREATCOR15	1667	(-)	CCGAC	S000153
SiMADS03	DRECRTCOREAT	1667	(-)	RCCGAC	S000418
SiMADS03	CBFHV	1667	(-)	RYCGAC	S000497
SiMADS03	E2FCONSENSUS	1682	(-)	WTTSSCSS	S000476
SiMADS03	ACGTATERD1	1696	(-)	ACGT	S000415
SiMADS03	RHERPATEXPA7	1696	(-)	KCACGW	S000512
SiMADS03	E2FCONSENSUS	1707	(-)	WTTSSCSS	S000476
SiMADS03	CAATBOX1	1738	(-)	CAAT	S000028
SiMADS03	CGACGOSAMY3	1768	(-)	CGACG	S000205
SiMADS03	LTRECOREATCOR15	1769	(-)	CCGAC	S000153
SiMADS03	WBOXNTERF3	1774	(-)	TGACY	S000457
SiMADS03	WRKY71OS	1775	(-)	TGAC	S000447
SiMADS03	BIHD1OS	1800	(-)	TGTCA	S000498
SiMADS03	WBOXNTERF3	1805	(-)	TGACY	S000457
SiMADS03	WRKY71OS	1806	(-)	TGAC	S000447
SiMADS03	CURECORECR	1831	(-)	GTAC	S000493
SiMADS03	ARR1AT	1840	(-)	NGATT	S000454
SiMADS03	ARR1AT	1844	(-)	NGATT	S000454
SiMADS03	ARR1AT	1848	(-)	NGATT	S000454
SiMADS03	MYBCORE	1851	(-)	CNGTTR	S000176
SiMADS03	WBOXHVISO1	1855	(-)	TGACT	S000442
SiMADS03	WBOXNTERF3	1855	(-)	TGACY	S000457
SiMADS03	WRKY71OS	1856	(-)	TGAC	S000447
SiMADS03	GTGANTG10	1857	(-)	GTGA	S000378
SiMADS03	ARR1AT	1863	(-)	NGATT	S000454
SiMADS03	GATABOX	1874	(-)	GATA	S000039
SiMADS03	SITEIIATCYTC	1879	(-)	TGGGCY	S000474
SiMADS03	GT1CONSENSUS	1886	(-)	GRWAAW	S000198
SiMADS03	GT1CONSENSUS	1887	(-)	GRWAAW	S000198
SiMADS03	NODCON1GM	1901	(-)	AAAGAT	S000461
SiMADS03	OSE1ROOTNODULE	1901	(-)	AAAGAT	S000467
SiMADS03	DOFCOREZM	1903	(-)	AAAG	S000265
SiMADS03	POLLEN1LELAT52	1905	(-)	AGAAA	S000245
SiMADS03	ABRELATERD1	1932	(-)	ACGTG	S000414
SiMADS03	ACGTATERD1	1933	(-)	ACGT	S000415
SiMADS03	ARFAT	1947	(-)	TGTCTC	S000270
SiMADS03	CGACGOSAMY3	2000	(-)	CGACG	S000205
SiMADS03	CBFHV	2001	(-)	RYCGAC	S000497
SiMADS03	AGCBOXNPGLB	2007	(-)	AGCCGCC	S000232
SiMADS03	GCCCORE	2007	(-)	GCCGCC	S000430
SiMADS04	CACTFTPPCA1	14	(-)	YACT	S000449
SiMADS04	CAATBOX1	34	(-)	CAAT	S000028
SiMADS04	CCAATBOX1	34	(-)	CCAAT	S000030
SiMADS04	INRNTPSADB	58	(-)	YTCANTYY	S000395
SiMADS04	CACTFTPPCA1	75	(-)	YACT	S000449
SiMADS04	CACTFTPPCA1	93	(-)	YACT	S000449
SiMADS04	SORLIP1AT	94	(-)	GCCAC	S000482
SiMADS04	EBOXBNNAPA	98	(-)	CANNTG	S000144
SiMADS04	MYCCONSENSUSAT	98	(-)	CANNTG	S000407
SiMADS04	MYCATERD1	98	(-)	CATGTG	S000413
SiMADS04	MYBPZM	103	(-)	CCWACC	S000179
SiMADS04	EBOXBNNAPA	115	(-)	CANNTG	S000144
SiMADS04	MYCCONSENSUSAT	115	(-)	CANNTG	S000407
SiMADS04	SORLIP5AT	138	(-)	GAGTGAG	S000486
SiMADS04	GTGANTG10	139	(-)	GTGA	S000378
SiMADS04	EBOXBNNAPA	144	(-)	CANNTG	S000144
SiMADS04	MYBCORE	144	(-)	CNGTTR	S000176
SiMADS04	MYCCONSENSUSAT	144	(-)	CANNTG	S000407
SiMADS04	SEF3MOTIFGM	166	(-)	AACCCA	S000115
SiMADS04	ACGTCBOX	186	(-)	GACGTC	S000131
SiMADS04	ACGTATERD1	187	(-)	ACGT	S000415
SiMADS04	CGACGOSAMY3	188	(-)	CGACG	S000205
SiMADS04	NODCON2GM	205	(-)	CTCTT	S000462
SiMADS04	OSE2ROOTNODULE	205	(-)	CTCTT	S000468
SiMADS04	CACTFTPPCA1	208	(-)	YACT	S000449
SiMADS04	ANAERO2CONSENSUS	263	(-)	AGCAGC	S000478
SiMADS04	ANAERO2CONSENSUS	266	(-)	AGCAGC	S000478
SiMADS04	NODCON2GM	289	(-)	CTCTT	S000462
SiMADS04	OSE2ROOTNODULE	289	(-)	CTCTT	S000468
SiMADS04	CACTFTPPCA1	292	(-)	YACT	S000449
SiMADS04	CURECORECR	359	(-)	GTAC	S000493
SiMADS04	WBOXNTERF3	378	(-)	TGACY	S000457
SiMADS04	WBOXNTCHN48	378	(-)	CTGACY	S000508
SiMADS04	WRKY71OS	379	(-)	TGAC	S000447
SiMADS04	CIACADIANLELHC	395	(-)	CAANNNNATC	S000252
SiMADS04	-300ELEMENT	406	(-)	TGHAAARK	S000122
SiMADS04	EMHVCHORD	406	(-)	TGTAAAGT	S000452
SiMADS04	-300CORE	407	(-)	TGTAAAG	S000001
SiMADS04	DOFCOREZM	407	(-)	AAAG	S000265
SiMADS04	TAAAGSTKST1	407	(-)	TAAAG	S000387
SiMADS04	NODCON2GM	421	(-)	CTCTT	S000462
SiMADS04	OSE2ROOTNODULE	421	(-)	CTCTT	S000468
SiMADS04	CACTFTPPCA1	430	(-)	YACT	S000449
SiMADS04	BOXCPSAS1	453	(-)	CTCCCAC	S000226
SiMADS04	POLASIG1	489	(-)	AATAAA	S000080
SiMADS04	POLASIG3	492	(-)	AATAAT	S000088
SiMADS04	BOXLCOREDCPAL	502	(-)	ACCWWCC	S000492
SiMADS04	ROOTMOTIFTAPOX1	514	(-)	ATATT	S000098
SiMADS04	BS1EGCCR	532	(-)	AGCGGG	S000352
SiMADS04	DOFCOREZM	536	(-)	AAAG	S000265
SiMADS04	INRNTPSADB	556	(-)	YTCANTYY	S000395
SiMADS04	EBOXBNNAPA	578	(-)	CANNTG	S000144
SiMADS04	MYCCONSENSUSAT	578	(-)	CANNTG	S000407
SiMADS04	ARE1	586	(-)	RGTGACNNNGC	S000022
SiMADS04	WBOXNTERF3	590	(-)	TGACY	S000457
SiMADS04	WRKY71OS	591	(-)	TGAC	S000447
SiMADS04	GTGANTG10	592	(-)	GTGA	S000378
SiMADS04	BIHD1OS	596	(-)	TGTCA	S000498
SiMADS04	CAATBOX1	603	(-)	CAAT	S000028
SiMADS04	EBOXBNNAPA	625	(-)	CANNTG	S000144
SiMADS04	MYCCONSENSUSAT	625	(-)	CANNTG	S000407
SiMADS04	WRKY71OS	630	(-)	TGAC	S000447
SiMADS04	CACTFTPPCA1	633	(-)	YACT	S000449
SiMADS04	ROOTMOTIFTAPOX1	682	(-)	ATATT	S000098
SiMADS04	GATABOX	684	(-)	GATA	S000039
SiMADS04	NODCON2GM	691	(-)	CTCTT	S000462
SiMADS04	OSE2ROOTNODULE	691	(-)	CTCTT	S000468
SiMADS04	SITEIIATCYTC	695	(-)	TGGGCY	S000474
SiMADS04	SORLIP2AT	695	(-)	GGGCC	S000483
SiMADS04	GT1CONSENSUS	722	(-)	GRWAAW	S000198
SiMADS04	EBOXBNNAPA	751	(-)	CANNTG	S000144
SiMADS04	MYBCORE	751	(-)	CNGTTR	S000176
SiMADS04	MYCCONSENSUSAT	751	(-)	CANNTG	S000407
SiMADS04	DOFCOREZM	757	(-)	AAAG	S000265
SiMADS04	POLLEN1LELAT52	758	(-)	AGAAA	S000245
SiMADS04	MARABOX1	782	(-)	AATAAAYAAA	S000063
SiMADS04	POLASIG1	782	(-)	AATAAA	S000080
SiMADS04	POLASIG1	786	(-)	AATAAA	S000080
SiMADS04	EBOXBNNAPA	800	(-)	CANNTG	S000144
SiMADS04	MYCATRD22	800	(-)	CACATG	S000174
SiMADS04	MYCCONSENSUSAT	800	(-)	CANNTG	S000407
SiMADS04	WRKY71OS	809	(-)	TGAC	S000447
SiMADS04	GT1CONSENSUS	815	(-)	GRWAAW	S000198
SiMADS04	GT1CONSENSUS	816	(-)	GRWAAW	S000198
SiMADS04	DOFCOREZM	824	(-)	AAAG	S000265
SiMADS04	GT1CONSENSUS	827	(-)	GRWAAW	S000198
SiMADS04	IBOXCORE	828	(-)	GATAA	S000199
SiMADS04	GATABOX	829	(-)	GATA	S000039
SiMADS04	MYBST1	829	(-)	GGATA	S000180
SiMADS04	TBOXATGAPB	838	(-)	ACTTTG	S000383
SiMADS04	CACTFTPPCA1	841	(-)	YACT	S000449
SiMADS04	DPBFCOREDCDC3	847	(-)	ACACNNG	S000292
SiMADS04	ROOTMOTIFTAPOX1	862	(-)	ATATT	S000098
SiMADS04	CACTFTPPCA1	919	(-)	YACT	S000449
SiMADS04	CACTFTPPCA1	935	(-)	YACT	S000449
SiMADS04	P1BS	946	(-)	GNATATNC	S000459
SiMADS04	XYLAT	951	(-)	ACAAAGAA	S000510
SiMADS04	DOFCOREZM	953	(-)	AAAG	S000265
SiMADS04	CAATBOX1	984	(-)	CAAT	S000028
SiMADS04	CACTFTPPCA1	991	(-)	YACT	S000449
SiMADS04	MYB1AT	993	(-)	WAACCA	S000408
SiMADS04	REALPHALGLHCB21	1014	(-)	AACCAA	S000362
SiMADS04	S1FBOXSORPS1L21	1071	(-)	ATGGTA	S000223
SiMADS04	CAATBOX1	1078	(-)	CAAT	S000028
SiMADS04	WBOXNTERF3	1087	(-)	TGACY	S000457
SiMADS04	WRKY71OS	1088	(-)	TGAC	S000447
SiMADS04	CAATBOX1	1091	(-)	CAAT	S000028
SiMADS04	BOXIINTPATPB	1110	(-)	ATAGAA	S000296
SiMADS04	CAATBOX1	1114	(-)	CAAT	S000028
SiMADS04	CCAATBOX1	1114	(-)	CCAAT	S000030
SiMADS04	CACTFTPPCA1	1121	(-)	YACT	S000449
SiMADS04	BOXLCOREDCPAL	1134	(-)	ACCWWCC	S000492
SiMADS04	MYBPLANT	1138	(-)	MACCWAMC	S000167
SiMADS04	MYBPZM	1138	(-)	CCWACC	S000179
SiMADS04	BOXLCOREDCPAL	1138	(-)	ACCWWCC	S000492
SiMADS04	CACTFTPPCA1	1175	(-)	YACT	S000449
SiMADS04	EBOXBNNAPA	1210	(-)	CANNTG	S000144
SiMADS04	CATATGGMSAUR	1210	(-)	CATATG	S000370
SiMADS04	MYCCONSENSUSAT	1210	(-)	CANNTG	S000407
SiMADS04	CURECORECR	1221	(-)	GTAC	S000493
SiMADS04	INRNTPSADB	1244	(-)	YTCANTYY	S000395
SiMADS04	ARR1AT	1268	(-)	NGATT	S000454
SiMADS04	DPBFCOREDCDC3	1305	(-)	ACACNNG	S000292
SiMADS04	DOFCOREZM	1313	(-)	AAAG	S000265
SiMADS04	DOFCOREZM	1327	(-)	AAAG	S000265
SiMADS04	DOFCOREZM	1346	(-)	AAAG	S000265
SiMADS04	POLLEN1LELAT52	1347	(-)	AGAAA	S000245
SiMADS04	CURECORECR	1360	(-)	GTAC	S000493
SiMADS04	CACTFTPPCA1	1368	(-)	YACT	S000449
SiMADS04	TGTCACACMCUCUMISIN	1374	(-)	TGTCACA	S000422
SiMADS04	BIHD1OS	1376	(-)	TGTCA	S000498
SiMADS04	CAATBOX1	1406	(-)	CAAT	S000028
SiMADS04	WBOXHVISO1	1414	(-)	TGACT	S000442
SiMADS04	WBOXNTERF3	1414	(-)	TGACY	S000457
SiMADS04	WRKY71OS	1415	(-)	TGAC	S000447
SiMADS04	CAATBOX1	1452	(-)	CAAT	S000028
SiMADS04	CCAATBOX1	1452	(-)	CCAAT	S000030
SiMADS04	GATABOX	1535	(-)	GATA	S000039
SiMADS04	MYBST1	1535	(-)	GGATA	S000180
SiMADS04	CAATBOX1	1558	(-)	CAAT	S000028
SiMADS04	SURECOREATSULTR11	1561	(-)	GAGAC	S000499
SiMADS04	CAATBOX1	1569	(-)	CAAT	S000028
SiMADS04	ACGTATERD1	1581	(-)	ACGT	S000415
SiMADS04	CAATBOX1	1593	(-)	CAAT	S000028
SiMADS04	EBOXBNNAPA	1597	(-)	CANNTG	S000144
SiMADS04	MYCCONSENSUSAT	1597	(-)	CANNTG	S000407
SiMADS04	RYREPEATBNNAPA	1601	(-)	CATGCA	S000264
SiMADS04	RAV1AAT	1605	(-)	CAACA	S000314
SiMADS04	TGTCACACMCUCUMISIN	1608	(-)	TGTCACA	S000422
SiMADS04	BIHD1OS	1610	(-)	TGTCA	S000498
SiMADS04	DOFCOREZM	1615	(-)	AAAG	S000265
SiMADS04	RHERPATEXPA7	1618	(-)	KCACGW	S000512
SiMADS04	EBOXBNNAPA	1623	(-)	CANNTG	S000144
SiMADS04	MYCCONSENSUSAT	1623	(-)	CANNTG	S000407
SiMADS04	CAATBOX1	1625	(-)	CAAT	S000028
SiMADS04	DOFCOREZM	1635	(-)	AAAG	S000265
SiMADS04	TAAAGSTKST1	1635	(-)	TAAAG	S000387
SiMADS04	POLASIG1	1636	(-)	AATAAA	S000080
SiMADS04	WRKY71OS	1672	(-)	TGAC	S000447
SiMADS04	CACTFTPPCA1	1675	(-)	YACT	S000449
SiMADS04	CACTFTPPCA1	1682	(-)	YACT	S000449
SiMADS04	DOFCOREZM	1712	(-)	AAAG	S000265
SiMADS04	MYB1AT	1719	(-)	WAACCA	S000408
SiMADS04	RAV1AAT	1725	(-)	CAACA	S000314
SiMADS04	RAV1AAT	1728	(-)	CAACA	S000314
SiMADS04	PREATPRODH	1758	(-)	ACTCAT	S000450
SiMADS04	CACTFTPPCA1	1761	(-)	YACT	S000449
SiMADS04	GATABOX	1782	(-)	GATA	S000039
SiMADS04	NAPINMOTIFBN	1790	(-)	TACACAT	S000070
SiMADS04	CURECORECR	1794	(-)	GTAC	S000493
SiMADS04	CPBCSPOR	1811	(-)	TATTAG	S000491
SiMADS04	WBOXNTERF3	1822	(-)	TGACY	S000457
SiMADS04	WRKY71OS	1823	(-)	TGAC	S000447
SiMADS04	CAATBOX1	1866	(-)	CAAT	S000028
SiMADS04	GATABOX	1872	(-)	GATA	S000039
SiMADS04	CARGCW8GAT	1878	(-)	CWWWWWWWWG	S000431
SiMADS04	TATABOX4	1879	(-)	TATATAA	S000111
SiMADS04	CAATBOX1	1916	(-)	CAAT	S000028
SiMADS04	ARR1AT	1933	(-)	NGATT	S000454
SiMADS04	RAV1AAT	1940	(-)	CAACA	S000314
SiMADS04	ARR1AT	1980	(-)	NGATT	S000454
SiMADS04	ANAERO2CONSENSUS	2002	(-)	AGCAGC	S000478
SiMADS04	ARR1AT	2023	(-)	NGATT	S000454
SiMADS05	DOFCOREZM	1	(-)	AAAG	S000265
SiMADS05	POLLEN1LELAT52	2	(-)	AGAAA	S000245
SiMADS05	GATABOX	8	(-)	GATA	S000039
SiMADS05	NTBBF1ARROLB	65	(-)	ACTTTA	S000273
SiMADS05	INRNTPSADB	75	(-)	YTCANTYY	S000395
SiMADS05	POLLEN1LELAT52	86	(-)	AGAAA	S000245
SiMADS05	CACTFTPPCA1	102	(-)	YACT	S000449
SiMADS05	BIHD1OS	104	(-)	TGTCA	S000498
SiMADS05	CACTFTPPCA1	111	(-)	YACT	S000449
SiMADS05	ARR1AT	114	(-)	NGATT	S000454
SiMADS05	RAV1AAT	138	(-)	CAACA	S000314
SiMADS05	RBCSCONSENSUS	140	(-)	AATCCAA	S000127
SiMADS05	EBOXBNNAPA	152	(-)	CANNTG	S000144
SiMADS05	MYCCONSENSUSAT	152	(-)	CANNTG	S000407
SiMADS05	DOFCOREZM	163	(-)	AAAG	S000265
SiMADS05	EBOXBNNAPA	175	(-)	CANNTG	S000144
SiMADS05	MYBCORE	175	(-)	CNGTTR	S000176
SiMADS05	MYCCONSENSUSAT	175	(-)	CANNTG	S000407
SiMADS05	SITEIIATCYTC	194	(-)	TGGGCY	S000474
SiMADS05	CARGCW8GAT	207	(-)	CWWWWWWWWG	S000431
SiMADS05	ROOTMOTIFTAPOX1	209	(-)	ATATT	S000098
SiMADS05	INRNTPSADB	217	(-)	YTCANTYY	S000395
SiMADS05	CAATBOX1	219	(-)	CAAT	S000028
SiMADS05	DOFCOREZM	230	(-)	AAAG	S000265
SiMADS05	DPBFCOREDCDC3	242	(-)	ACACNNG	S000292
SiMADS05	WBOXATNPR1	247	(-)	TTGAC	S000390
SiMADS05	WRKY71OS	247	(-)	TGAC	S000447
SiMADS05	ARR1AT	259	(-)	NGATT	S000454
SiMADS05	WBOXATNPR1	265	(-)	TTGAC	S000390
SiMADS05	WRKY71OS	265	(-)	TGAC	S000447
SiMADS05	GATABOX	274	(-)	GATA	S000039
SiMADS05	ROOTMOTIFTAPOX1	289	(-)	ATATT	S000098
SiMADS05	CAATBOX1	292	(-)	CAAT	S000028
SiMADS05	GATABOX	301	(-)	GATA	S000039
SiMADS05	ARR1AT	306	(-)	NGATT	S000454
SiMADS05	SITEIIATCYTC	316	(-)	TGGGCY	S000474
SiMADS05	SEBFCONSSTPR10A	324	(-)	YTGTCWC	S000391
SiMADS05	BIHD1OS	325	(-)	TGTCA	S000498
SiMADS05	GATABOX	338	(-)	GATA	S000039
SiMADS05	DOFCOREZM	351	(-)	AAAG	S000265
SiMADS05	SURECOREATSULTR11	370	(-)	GAGAC	S000499
SiMADS05	DOFCOREZM	397	(-)	AAAG	S000265
SiMADS05	POLLEN1LELAT52	398	(-)	AGAAA	S000245
SiMADS05	GT1CONSENSUS	434	(-)	GRWAAW	S000198
SiMADS05	ASF1MOTIFCAMV	439	(-)	TGACG	S000024
SiMADS05	WRKY71OS	440	(-)	TGAC	S000447
SiMADS05	EBOXBNNAPA	442	(-)	CANNTG	S000144
SiMADS05	MYCCONSENSUSAT	442	(-)	CANNTG	S000407
SiMADS05	CAATBOX1	458	(-)	CAAT	S000028
SiMADS05	CCAATBOX1	458	(-)	CCAAT	S000030
SiMADS05	EECCRCAH1	461	(-)	GANTTNC	S000494
SiMADS05	CAATBOX1	470	(-)	CAAT	S000028
SiMADS05	CCAATBOX1	470	(-)	CCAAT	S000030
SiMADS05	REALPHALGLHCB21	471	(-)	AACCAA	S000362
SiMADS05	MYB1AT	472	(-)	WAACCA	S000408
SiMADS05	POLASIG1	476	(-)	AATAAA	S000080
SiMADS05	CACTFTPPCA1	491	(-)	YACT	S000449
SiMADS05	CURECORECR	492	(-)	GTAC	S000493
SiMADS05	IBOX	495	(-)	GATAAG	S000124
SiMADS05	IBOXCORE	496	(-)	GATAA	S000199
SiMADS05	GATABOX	497	(-)	GATA	S000039
SiMADS05	MYBST1	497	(-)	GGATA	S000180
SiMADS05	RYREPEATLEGUMINBOX	507	(-)	CATGCAY	S000100
SiMADS05	RYREPEATBNNAPA	508	(-)	CATGCA	S000264
SiMADS05	CACTFTPPCA1	522	(-)	YACT	S000449
SiMADS05	DPBFCOREDCDC3	527	(-)	ACACNNG	S000292
SiMADS05	DOFCOREZM	534	(-)	AAAG	S000265
SiMADS05	CURECORECR	551	(-)	GTAC	S000493
SiMADS05	DOFCOREZM	554	(-)	AAAG	S000265
SiMADS05	GATABOX	559	(-)	GATA	S000039
SiMADS05	SBOXATRBCS	575	(-)	CACCTCCA	S000500
SiMADS05	INRNTPSADB	582	(-)	YTCANTYY	S000395
SiMADS05	SORLIP1AT	593	(-)	GCCAC	S000482
SiMADS05	ANAERO2CONSENSUS	596	(-)	AGCAGC	S000478
SiMADS05	GTGANTG10	605	(-)	GTGA	S000378
SiMADS05	DOFCOREZM	627	(-)	AAAG	S000265
SiMADS05	CACTFTPPCA1	633	(-)	YACT	S000449
SiMADS05	BIHD1OS	641	(-)	TGTCA	S000498
SiMADS05	EBOXBNNAPA	644	(-)	CANNTG	S000144
SiMADS05	CATATGGMSAUR	644	(-)	CATATG	S000370
SiMADS05	MYCCONSENSUSAT	644	(-)	CANNTG	S000407
SiMADS05	ARR1AT	653	(-)	NGATT	S000454
SiMADS05	DOFCOREZM	665	(-)	AAAG	S000265
SiMADS05	POLLEN1LELAT52	666	(-)	AGAAA	S000245
SiMADS05	CAATBOX1	676	(-)	CAAT	S000028
SiMADS05	ROOTMOTIFTAPOX1	681	(-)	ATATT	S000098
SiMADS05	GT1CONSENSUS	684	(-)	GRWAAW	S000198
SiMADS05	POLLEN1LELAT52	686	(-)	AGAAA	S000245
SiMADS05	DOFCOREZM	689	(-)	AAAG	S000265
SiMADS05	POLLEN1LELAT52	690	(-)	AGAAA	S000245
SiMADS05	BOXIINTPATPB	691	(-)	ATAGAA	S000296
SiMADS05	GT1CONSENSUS	697	(-)	GRWAAW	S000198
SiMADS05	GT1GMSCAM4	697	(-)	GAAAAA	S000453
SiMADS05	POLLEN1LELAT52	699	(-)	AGAAA	S000245
SiMADS05	ARR1AT	712	(-)	NGATT	S000454
SiMADS05	EBOXBNNAPA	734	(-)	CANNTG	S000144
SiMADS05	MYCCONSENSUSAT	734	(-)	CANNTG	S000407
SiMADS05	EBOXBNNAPA	750	(-)	CANNTG	S000144
SiMADS05	MYCCONSENSUSAT	750	(-)	CANNTG	S000407
SiMADS05	DPBFCOREDCDC3	765	(-)	ACACNNG	S000292
SiMADS05	DOFCOREZM	794	(-)	AAAG	S000265
SiMADS05	TAAAGSTKST1	794	(-)	TAAAG	S000387
SiMADS05	GT1CONSENSUS	795	(-)	GRWAAW	S000198
SiMADS05	GT1CONSENSUS	816	(-)	GRWAAW	S000198
SiMADS05	IBOXCORE	817	(-)	GATAA	S000199
SiMADS05	GATABOX	818	(-)	GATA	S000039
SiMADS05	NODCON1GM	819	(-)	AAAGAT	S000461
SiMADS05	OSE1ROOTNODULE	819	(-)	AAAGAT	S000467
SiMADS05	DOFCOREZM	821	(-)	AAAG	S000265
SiMADS05	POLLEN1LELAT52	822	(-)	AGAAA	S000245
SiMADS05	IBOXCORE	843	(-)	GATAA	S000199
SiMADS05	GATABOX	844	(-)	GATA	S000039
SiMADS05	MYBST1	844	(-)	GGATA	S000180
SiMADS05	ARR1AT	877	(-)	NGATT	S000454
SiMADS05	MYBCORE	915	(-)	CNGTTR	S000176
SiMADS05	GTGANTG10	923	(-)	GTGA	S000378
SiMADS05	GT1CONSENSUS	936	(-)	GRWAAW	S000198
SiMADS05	GTGANTG10	951	(-)	GTGA	S000378
SiMADS05	GT1CONSENSUS	964	(-)	GRWAAW	S000198
SiMADS05	SEF3MOTIFGM	984	(-)	AACCCA	S000115
SiMADS05	DOFCOREZM	1039	(-)	AAAG	S000265
SiMADS05	TAAAGSTKST1	1039	(-)	TAAAG	S000387
SiMADS05	PRECONSCRHSP70A	1043	(-)	SCGAYNRNNNNNNNNNNNNNNNHD	S000506
SiMADS05	INRNTPSADB	1047	(-)	YTCANTYY	S000395
SiMADS05	TATABOX5	1054	(-)	TTATTT	S000203
SiMADS05	GT1CONSENSUS	1059	(-)	GRWAAW	S000198
SiMADS05	IBOXCORE	1060	(-)	GATAA	S000199
SiMADS05	GATABOX	1061	(-)	GATA	S000039
SiMADS05	MYBCORE	1075	(-)	CNGTTR	S000176
SiMADS05	RAV1AAT	1112	(-)	CAACA	S000314
SiMADS05	RAV1AAT	1177	(-)	CAACA	S000314
SiMADS05	EBOXBNNAPA	1198	(-)	CANNTG	S000144
SiMADS05	MYCCONSENSUSAT	1198	(-)	CANNTG	S000407
SiMADS05	MYCATERD1	1198	(-)	CATGTG	S000413
SiMADS05	EBOXBNNAPA	1200	(-)	CANNTG	S000144
SiMADS05	MYCATRD22	1200	(-)	CACATG	S000174
SiMADS05	MYCCONSENSUSAT	1200	(-)	CANNTG	S000407
SiMADS05	MYB1AT	1207	(-)	WAACCA	S000408
SiMADS05	ANAERO2CONSENSUS	1214	(-)	AGCAGC	S000478
SiMADS05	POLLEN1LELAT52	1222	(-)	AGAAA	S000245
SiMADS05	LTRECOREATCOR15	1228	(-)	CCGAC	S000153
SiMADS05	DRE2COREZMRAB17	1228	(-)	ACCGAC	S000402
SiMADS05	DRECRTCOREAT	1228	(-)	RCCGAC	S000418
SiMADS05	CBFHV	1228	(-)	RYCGAC	S000497
SiMADS05	CURECORECR	1234	(-)	GTAC	S000493
SiMADS05	CACTFTPPCA1	1249	(-)	YACT	S000449
SiMADS05	ANAERO3CONSENSUS	1250	(-)	TCATCAC	S000479
SiMADS05	DOFCOREZM	1260	(-)	AAAG	S000265
SiMADS05	RAV1AAT	1264	(-)	CAACA	S000314
SiMADS05	MYBPZM	1285	(-)	CCWACC	S000179
SiMADS05	CACTFTPPCA1	1291	(-)	YACT	S000449
SiMADS05	CAATBOX1	1294	(-)	CAAT	S000028
SiMADS05	WRKY71OS	1304	(-)	TGAC	S000447
SiMADS05	CARGCW8GAT	1306	(-)	CWWWWWWWWG	S000431
SiMADS05	INTRONLOWER	1331	(-)	TGCAGG	S000086
SiMADS05	POLLEN1LELAT52	1337	(-)	AGAAA	S000245
SiMADS05	CURECORECR	1343	(-)	GTAC	S000493
SiMADS05	ACGTABOX	1344	(-)	TACGTA	S000130
SiMADS05	ACGTATERD1	1345	(-)	ACGT	S000415
SiMADS05	CACTFTPPCA1	1377	(-)	YACT	S000449
SiMADS05	CAATBOX1	1383	(-)	CAAT	S000028
SiMADS05	CAATBOX1	1399	(-)	CAAT	S000028
SiMADS05	BS1EGCCR	1404	(-)	AGCGGG	S000352
SiMADS05	DOFCOREZM	1408	(-)	AAAG	S000265
SiMADS05	RAV1AAT	1413	(-)	CAACA	S000314
SiMADS05	INRNTPSADB	1443	(-)	YTCANTYY	S000395
SiMADS05	EECCRCAH1	1448	(-)	GANTTNC	S000494
SiMADS05	DOFCOREZM	1487	(-)	AAAG	S000265
SiMADS05	TAAAGSTKST1	1487	(-)	TAAAG	S000387
SiMADS05	POLASIG1	1488	(-)	AATAAA	S000080
SiMADS05	ARR1AT	1494	(-)	NGATT	S000454
SiMADS05	MYBCORE	1517	(-)	CNGTTR	S000176
SiMADS05	EBOXBNNAPA	1565	(-)	CANNTG	S000144
SiMADS05	MYCCONSENSUSAT	1565	(-)	CANNTG	S000407
SiMADS05	SEF4MOTIFGM7S	1573	(-)	RTTTTTR	S000103
SiMADS05	ARR1AT	1600	(-)	NGATT	S000454
SiMADS05	POLLEN1LELAT52	1613	(-)	AGAAA	S000245
SiMADS05	GTGANTG10	1626	(-)	GTGA	S000378
SiMADS05	EBOXBNNAPA	1660	(-)	CANNTG	S000144
SiMADS05	MYCCONSENSUSAT	1660	(-)	CANNTG	S000407
SiMADS05	MYB2CONSENSUSAT	1668	(-)	YAACKG	S000409
SiMADS05	MYBCOREATCYCB1	1668	(-)	AACGG	S000502
SiMADS05	GTGANTG10	1675	(-)	GTGA	S000378
SiMADS05	EBOXBNNAPA	1696	(-)	CANNTG	S000144
SiMADS05	MYCCONSENSUSAT	1696	(-)	CANNTG	S000407
SiMADS05	PRECONSCRHSP70A	1698	(-)	SCGAYNRNNNNNNNNNNNNNNNHD	S000506
SiMADS05	ABRERATCAL	1701	(-)	MACGYGB	S000507
SiMADS05	ABRELATERD1	1702	(-)	ACGTG	S000414
SiMADS05	T/GBOXATPIN2	1702	(-)	AACGTG	S000458
SiMADS05	ACGTATERD1	1703	(-)	ACGT	S000415
SiMADS05	PYRIMIDINEBOXOSRAMY1A	1709	(-)	CCTTTT	S000259
SiMADS05	IBOXCORE	1715	(-)	GATAA	S000199
SiMADS05	GATABOX	1716	(-)	GATA	S000039
SiMADS05	CACTFTPPCA1	1738	(-)	YACT	S000449
SiMADS05	CACTFTPPCA1	1741	(-)	YACT	S000449
SiMADS05	WBOXHVISO1	1744	(-)	TGACT	S000442
SiMADS05	WBOXNTERF3	1744	(-)	TGACY	S000457
SiMADS05	WRKY71OS	1745	(-)	TGAC	S000447
SiMADS05	GTGANTG10	1746	(-)	GTGA	S000378
SiMADS05	GTGANTG10	1776	(-)	GTGA	S000378
SiMADS05	EBOXBNNAPA	1779	(-)	CANNTG	S000144
SiMADS05	MYCCONSENSUSAT	1779	(-)	CANNTG	S000407
SiMADS05	MYB1AT	1804	(-)	WAACCA	S000408
SiMADS05	CURECORECR	1831	(-)	GTAC	S000493
SiMADS05	GATABOX	1854	(-)	GATA	S000039
SiMADS05	CGACGOSAMY3	1857	(-)	CGACG	S000205
SiMADS05	ARR1AT	1880	(-)	NGATT	S000454
SiMADS05	GTGANTG10	1882	(-)	GTGA	S000378
SiMADS05	SURECOREATSULTR11	1893	(-)	GAGAC	S000499
SiMADS05	DPBFCOREDCDC3	1901	(-)	ACACNNG	S000292
SiMADS05	GATABOX	1907	(-)	GATA	S000039
SiMADS05	MYBST1	1907	(-)	GGATA	S000180
SiMADS05	DOFCOREZM	1911	(-)	AAAG	S000265
SiMADS05	RHERPATEXPA7	1937	(-)	KCACGW	S000512
SiMADS05	SURECOREATSULTR11	1960	(-)	GAGAC	S000499
SiMADS05	DOFCOREZM	1970	(-)	AAAG	S000265
SiMADS05	ABRELATERD1	1979	(-)	ACGTG	S000414
SiMADS05	ACGTATERD1	1980	(-)	ACGT	S000415
SiMADS05	GT1CONSENSUS	2002	(-)	GRWAAW	S000198
SiMADS05	GT1CONSENSUS	2003	(-)	GRWAAW	S000198
SiMADS06	CAATBOX1	1	(+)	CAAT	S000028
SiMADS06	MYBST1	9	(+)	GGATA	S000180
SiMADS06	GATABOX	10	(+)	GATA	S000039
SiMADS06	ACGTATERD1	15	(+)	ACGT	S000415
SiMADS06	POLASIG2	32	(+)	AATTAAA	S000081
SiMADS06	ARR1AT	41	(+)	NGATT	S000454
SiMADS06	ANAERO1CONSENSUS	79	(+)	AAACAAA	S000477
SiMADS06	SEF1MOTIF	85	(+)	ATATTTAWW	S000006
SiMADS06	ROOTMOTIFTAPOX1	85	(+)	ATATT	S000098
SiMADS06	TATABOXOSPAL	86	(+)	TATTTAA	S000400
SiMADS06	CAATBOX1	97	(+)	CAAT	S000028
SiMADS06	EBOXBNNAPA	97	(+)	CANNTG	S000144
SiMADS06	MYCCONSENSUSAT	97	(+)	CANNTG	S000407
SiMADS06	CAATBOX1	125	(+)	CAAT	S000028
SiMADS06	POLASIG1	126	(+)	AATAAA	S000080
SiMADS06	GTGANTG10	137	(+)	GTGA	S000378
SiMADS06	WRKY71OS	138	(+)	TGAC	S000447
SiMADS06	WBOXNTERF3	138	(+)	TGACY	S000457
SiMADS06	DOFCOREZM	143	(+)	AAAG	S000265
SiMADS06	CACTFTPPCA1	150	(+)	YACT	S000449
SiMADS06	CACTFTPPCA1	154	(+)	YACT	S000449
SiMADS06	EBOXBNNAPA	165	(+)	CANNTG	S000144
SiMADS06	MYCCONSENSUSAT	165	(+)	CANNTG	S000407
SiMADS06	ARR1AT	186	(+)	NGATT	S000454
SiMADS06	EECCRCAH1	187	(+)	GANTTNC	S000494
SiMADS06	PYRIMIDINEBOXOSRAMY1A	192	(+)	CCTTTT	S000259
SiMADS06	CACTFTPPCA1	209	(+)	YACT	S000449
SiMADS06	CACTFTPPCA1	227	(+)	YACT	S000449
SiMADS06	EECCRCAH1	235	(+)	GANTTNC	S000494
SiMADS06	-300ELEMENT	249	(+)	TGHAAARK	S000122
SiMADS06	DOFCOREZM	252	(+)	AAAG	S000265
SiMADS06	DOFCOREZM	259	(+)	AAAG	S000265
SiMADS06	DRECRTCOREAT	269	(+)	RCCGAC	S000418
SiMADS06	CBFHV	269	(+)	RYCGAC	S000497
SiMADS06	LTRECOREATCOR15	270	(+)	CCGAC	S000153
SiMADS06	PRECONSCRHSP70A	270	(+)	SCGAYNRNNNNNNNNNNNNNNNHD	S000506
SiMADS06	CAATBOX1	285	(+)	CAAT	S000028
SiMADS06	ATHB1ATCONSENSUS	285	(+)	CAATWATTG	S000317
SiMADS06	ATHB5ATCORE	285	(+)	CAATNATTG	S000371
SiMADS06	SURECOREATSULTR11	293	(+)	GAGAC	S000499
SiMADS06	PRECONSCRHSP70A	297	(+)	SCGAYNRNNNNNNNNNNNNNNNHD	S000506
SiMADS06	EBOXBNNAPA	323	(+)	CANNTG	S000144
SiMADS06	MYCCONSENSUSAT	323	(+)	CANNTG	S000407
SiMADS06	MYCATERD1	323	(+)	CATGTG	S000413
SiMADS06	E2FCONSENSUS	331	(+)	WTTSSCSS	S000476
SiMADS06	LTRE1HVBLT49	336	(+)	CCGAAA	S000250
SiMADS06	POLLEN1LELAT52	343	(+)	AGAAA	S000245
SiMADS06	GT1CONSENSUS	344	(+)	GRWAAW	S000198
SiMADS06	GT1GMSCAM4	344	(+)	GAAAAA	S000453
SiMADS06	ANAERO1CONSENSUS	347	(+)	AAACAAA	S000477
SiMADS06	ROOTMOTIFTAPOX1	355	(+)	ATATT	S000098
SiMADS06	EBOXBNNAPA	372	(+)	CANNTG	S000144
SiMADS06	MYCCONSENSUSAT	372	(+)	CANNTG	S000407
SiMADS06	MYCATERD1	372	(+)	CATGTG	S000413
SiMADS06	ARR1AT	387	(+)	NGATT	S000454
SiMADS06	EECCRCAH1	388	(+)	GANTTNC	S000494
SiMADS06	CURECORECR	396	(+)	GTAC	S000493
SiMADS06	NAPINMOTIFBN	401	(+)	TACACAT	S000070
SiMADS06	DOFCOREZM	483	(+)	AAAG	S000265
SiMADS06	MYBST1	495	(+)	GGATA	S000180
SiMADS06	GATABOX	496	(+)	GATA	S000039
SiMADS06	ARR1AT	512	(+)	NGATT	S000454
SiMADS06	DOFCOREZM	522	(+)	AAAG	S000265
SiMADS06	BIHD1OS	532	(+)	TGTCA	S000498
SiMADS06	CACTFTPPCA1	535	(+)	YACT	S000449
SiMADS06	CURECORECR	550	(+)	GTAC	S000493
SiMADS06	RYREPEATLEGUMINBOX	553	(+)	CATGCAY	S000100
SiMADS06	RYREPEATGMGY2	553	(+)	CATGCAT	S000105
SiMADS06	RYREPEATBNNAPA	553	(+)	CATGCA	S000264
SiMADS06	EBOXBNNAPA	575	(+)	CANNTG	S000144
SiMADS06	MYCCONSENSUSAT	575	(+)	CANNTG	S000407
SiMADS06	WBOXATNPR1	578	(+)	TTGAC	S000390
SiMADS06	WRKY71OS	579	(+)	TGAC	S000447
SiMADS06	CACTFTPPCA1	586	(+)	YACT	S000449
SiMADS06	ROOTMOTIFTAPOX1	602	(+)	ATATT	S000098
SiMADS06	CRTDREHVCBF2	619	(+)	GTCGAC	S000411
SiMADS06	CBFHV	619	(+)	RYCGAC	S000497
SiMADS06	RAV1AAT	638	(+)	CAACA	S000314
SiMADS06	WRKY71OS	643	(+)	TGAC	S000447
SiMADS06	CACTFTPPCA1	646	(+)	YACT	S000449
SiMADS06	NTBBF1ARROLB	647	(+)	ACTTTA	S000273
SiMADS06	PRECONSCRHSP70A	659	(+)	SCGAYNRNNNNNNNNNNNNNNNHD	S000506
SiMADS06	GATABOX	661	(+)	GATA	S000039
SiMADS06	GT1CONSENSUS	661	(+)	GRWAAW	S000198
SiMADS06	IBOXCORE	661	(+)	GATAA	S000199
SiMADS06	CCAATBOX1	675	(+)	CCAAT	S000030
SiMADS06	CAATBOX1	676	(+)	CAAT	S000028
SiMADS06	POLASIG1	677	(+)	AATAAA	S000080
SiMADS06	POLASIG3	686	(+)	AATAAT	S000088
SiMADS06	RHERPATEXPA7	698	(+)	KCACGW	S000512
SiMADS06	ACGTATERD1	700	(+)	ACGT	S000415
SiMADS06	TATABOX5	715	(+)	TTATTT	S000203
SiMADS06	DOFCOREZM	725	(+)	AAAG	S000265
SiMADS06	POLLEN1LELAT52	743	(+)	AGAAA	S000245
SiMADS06	DOFCOREZM	745	(+)	AAAG	S000265
SiMADS06	CACTFTPPCA1	756	(+)	YACT	S000449
SiMADS06	POLASIG1	762	(+)	AATAAA	S000080
SiMADS06	CAATBOX1	777	(+)	CAAT	S000028
SiMADS06	ROOTMOTIFTAPOX1	787	(+)	ATATT	S000098
SiMADS06	INRNTPSADB	815	(+)	YTCANTYY	S000395
SiMADS06	CACTFTPPCA1	817	(+)	YACT	S000449
SiMADS06	CACTFTPPCA1	844	(+)	YACT	S000449
SiMADS06	DPBFCOREDCDC3	850	(+)	ACACNNG	S000292
SiMADS06	WRKY71OS	855	(+)	TGAC	S000447
SiMADS06	WBOXNTERF3	855	(+)	TGACY	S000457
SiMADS06	WBOXHVISO1	883	(+)	TGACT	S000442
SiMADS06	WRKY71OS	883	(+)	TGAC	S000447
SiMADS06	WBOXNTERF3	883	(+)	TGACY	S000457
SiMADS06	CURECORECR	890	(+)	GTAC	S000493
SiMADS06	RYREPEATLEGUMINBOX	896	(+)	CATGCAY	S000100
SiMADS06	RYREPEATVFLEB4	896	(+)	CATGCATG	S000102
SiMADS06	RYREPEATGMGY2	896	(+)	CATGCAT	S000105
SiMADS06	RYREPEATBNNAPA	896	(+)	CATGCA	S000264
SiMADS06	RYREPEATLEGUMINBOX	900	(+)	CATGCAY	S000100
SiMADS06	RYREPEATVFLEB4	900	(+)	CATGCATG	S000102
SiMADS06	RYREPEATGMGY2	900	(+)	CATGCAT	S000105
SiMADS06	RYREPEATBNNAPA	900	(+)	CATGCA	S000264
SiMADS06	GTGANTG10	927	(+)	GTGA	S000378
SiMADS06	GATABOX	933	(+)	GATA	S000039
SiMADS06	ROOTMOTIFTAPOX1	934	(+)	ATATT	S000098
SiMADS06	CGCGBOXAT	959	(+)	VCGCGB	S000501
SiMADS06	ABRERATCAL	968	(+)	MACGYGB	S000507
SiMADS06	CGCGBOXAT	969	(+)	VCGCGB	S000501
SiMADS06	RAV1AAT 1	41	(+)	CAACA	S000314
SiMADS06	CAATBOX1 1	44	(+)	CAAT	S000028
SiMADS06	CIACADIANLELHC 1	44	(+)	CAANNNNATC	S000252
SiMADS06	ROOTMOTIFTAPOX1 1	46	(+)	ATATT	S000098
SiMADS06	CAATBOX1 1	68	(+)	CAAT	S000028
SiMADS06	TATABOX5 1	71	(+)	TTATTT	S000203
SiMADS06	TATABOXOSPAL 1	72	(+)	TATTTAA	S000400
SiMADS06	CACTFTPPCA1 1	79	(+)	YACT	S000449
SiMADS06	CACTFTPPCA1 1	82	(+)	YACT	S000449
SiMADS06	POLASIG1 1	89	(+)	AATAAA	S000080
SiMADS06	MYB1AT 1	112	(+)	WAACCA	S000408
SiMADS06	MYBPLANT 1	113	(+)	MACCWAMC	S000167
SiMADS06	REALPHALGLHCB21 1	113	(+)	AACCAA	S000362
SiMADS06	CIACADIANLELHC 1	116	(+)	CAANNNNATC	S000252
SiMADS06	MYB1AT 1	117	(+)	WAACCA	S000408
SiMADS06	REALPHALGLHCB21 1	118	(+)	AACCAA	S000362
SiMADS06	CCAATBOX1 1	120	(+)	CCAAT	S000030
SiMADS06	CAATBOX1 1	121	(+)	CAAT	S000028
SiMADS06	CURECORECR 1	131	(+)	GTAC	S000493
SiMADS06	CGCGBOXAT 1	145	(+)	VCGCGB	S000501
SiMADS06	EBOXBNNAPA 1	153	(+)	CANNTG	S000144
SiMADS06	MYCCONSENSUSAT 1	153	(+)	CANNTG	S000407
SiMADS06	SEF4MOTIFGM7S 1	241	(+)	RTTTTTR	S000103
SiMADS06	SORLREP3AT 1	246	(+)	TGTATATAT	S000488
SiMADS06	MYBCORE 1	266	(+)	CNGTTR	S000176
SiMADS06	TATABOX5 1	269	(+)	TTATTT	S000203
SiMADS06	MARARS 1	271	(+)	WTTTATRTTTW	S000064
SiMADS06	ABRELATERD1 1	282	(+)	ACGTG	S000414
SiMADS06	ACGTATERD1 1	282	(+)	ACGT	S000415
SiMADS06	GTGANTG10 1	284	(+)	GTGA	S000378
SiMADS06	WBOXHVISO1 1	285	(+)	TGACT	S000442
SiMADS06	WRKY71OS 1	285	(+)	TGAC	S000447
SiMADS06	WBOXNTERF3 1	285	(+)	TGACY	S000457
SiMADS06	CAATBOX1 1	300	(+)	CAAT	S000028
SiMADS06	ARR1AT 1	331	(+)	NGATT	S000454
SiMADS06	RAV1AAT 1	344	(+)	CAACA	S000314
SiMADS06	CACTFTPPCA1 1	355	(+)	YACT	S000449
SiMADS06	CACTFTPPCA1 1	358	(+)	YACT	S000449
SiMADS06	CACTFTPPCA1 1	363	(+)	YACT	S000449
SiMADS06	ARR1AT 1	387	(+)	NGATT	S000454
SiMADS06	EECCRCAH1 1	408	(+)	GANTTNC	S000494
SiMADS06	RAV1AAT 1	414	(+)	CAACA	S000314
SiMADS06	EBOXBNNAPA 1	417	(+)	CANNTG	S000144
SiMADS06	MYBCORE 1	417	(+)	CNGTTR	S000176
SiMADS06	MYCCONSENSUSAT 1	417	(+)	CANNTG	S000407
SiMADS06	ANAERO1CONSENSUS 1	424	(+)	AAACAAA	S000477
SiMADS06	MYB1AT 1	430	(+)	WAACCA	S000408
SiMADS06	MYBPLANT 1	431	(+)	MACCWAMC	S000167
SiMADS06	REALPHALGLHCB21 1	431	(+)	AACCAA	S000362
SiMADS06	BOXLCOREDCPAL 1	432	(+)	ACCWWCC	S000492
SiMADS06	MYBPZM 1	433	(+)	CCWACC	S000179
SiMADS06	PYRIMIDINEBOXOSRAMY1A 1	439	(+)	CCTTTT	S000259
SiMADS06	TAAAGSTKST1 1	446	(+)	TAAAG	S000387
SiMADS06	DOFCOREZM 1	447	(+)	AAAG	S000265
SiMADS06	POLLEN1LELAT52 1	479	(+)	AGAAA	S000245
SiMADS06	ACGTTBOX 1	483	(+)	AACGTT	S000132
SiMADS06	ACGTATERD1 1	484	(+)	ACGT	S000415
SiMADS06	MYB2CONSENSUSAT 1	521	(+)	YAACKG	S000409
SiMADS06	MYBPLANT 1	574	(+)	MACCWAMC	S000167
SiMADS06	BOXLCOREDCPAL 1	575	(+)	ACCWWCC	S000492
SiMADS06	MYBPZM 1	576	(+)	CCWACC	S000179
SiMADS06	REALPHALGLHCB21 1	578	(+)	AACCAA	S000362
SiMADS06	CCAATBOX1 1	580	(+)	CCAAT	S000030
SiMADS06	CAATBOX1 1	581	(+)	CAAT	S000028
SiMADS06	CCAATBOX1 1	610	(+)	CCAAT	S000030
SiMADS06	CAATBOX1 1	611	(+)	CAAT	S000028
SiMADS06	EBOXBNNAPA 1	611	(+)	CANNTG	S000144
SiMADS06	MYCCONSENSUSAT 1	611	(+)	CANNTG	S000407
SiMADS06	NODCON2GM 1	639	(+)	CTCTT	S000462
SiMADS06	OSE2ROOTNODULE 1	639	(+)	CTCTT	S000468
SiMADS06	CARGCW8GAT 1	656	(+)	CWWWWWWWWG	S000431
SiMADS06	POLASIG1 1	659	(+)	AATAAA	S000080
SiMADS06	TAAAGSTKST1 1	661	(+)	TAAAG	S000387
SiMADS06	DOFCOREZM 1	662	(+)	AAAG	S000265
SiMADS06	GATABOX 1	675	(+)	GATA	S000039
SiMADS06	DOFCOREZM 1	683	(+)	AAAG	S000265
SiMADS06	POLLEN1LELAT52 1	719	(+)	AGAAA	S000245
SiMADS06	DOFCOREZM 1	722	(+)	AAAG	S000265
SiMADS06	NODCON2GM 1	732	(+)	CTCTT	S000462
SiMADS06	OSE2ROOTNODULE 1	732	(+)	CTCTT	S000468
SiMADS06	PYRIMIDINEBOXOSRAMY1A 1	793	(+)	CCTTTT	S000259
SiMADS06	WBOXNTCHN48 1	838	(+)	CTGACY	S000508
SiMADS06	WRKY71OS 1	839	(+)	TGAC	S000447
SiMADS06	WBOXNTERF3 1	839	(+)	TGACY	S000457
SiMADS06	RHERPATEXPA7 1	851	(+)	KCACGW	S000512
SiMADS06	ACGTATERD1 1	853	(+)	ACGT	S000415
SiMADS06	DRECRTCOREAT 1	883	(+)	RCCGAC	S000418
SiMADS06	CBFHV 1	883	(+)	RYCGAC	S000497
SiMADS06	LTRECOREATCOR15 1	884	(+)	CCGAC	S000153
SiMADS06	HEXAMERATH4 1	901	(+)	CCGTCG	S000146
SiMADS06	AMYBOX2 1	937	(+)	TATCCAT	S000021
SiMADS06	TATCCAYMOTIFOSRAMY3D 1	937	(+)	TATCCAY	S000256
SiMADS06	TATCCAOSAMY 1	937	(+)	TATCCA	S000403
SiMADS06	GTGANTG10 1	954	(+)	GTGA	S000378
SiMADS06	GAGAGMGSA1 1	974	(+)	GAGAGAGAGAGAGAGAGA	S000405
SiMADS06	GAGA8HVBKN3 1	974	(+)	GAGAGAGAGAGAGAGA	S000427
SiMADS06	GAGAGMGSA1 1	976	(+)	GAGAGAGAGAGAGAGAGA	S000405
SiMADS06	GAGA8HVBKN3 1	976	(+)	GAGAGAGAGAGAGAGA	S000427
SiMADS06	GAGAGMGSA1 1	978	(+)	GAGAGAGAGAGAGAGAGA	S000405
SiMADS06	GAGA8HVBKN3 1	978	(+)	GAGAGAGAGAGAGAGA	S000427
SiMADS06	GAGAGMGSA1 1	980	(+)	GAGAGAGAGAGAGAGAGA	S000405
SiMADS06	GAGA8HVBKN3 1	980	(+)	GAGAGAGAGAGAGAGA	S000427
SiMADS06	GAGAGMGSA1 1	982	(+)	GAGAGAGAGAGAGAGAGA	S000405
SiMADS06	GAGA8HVBKN3 1	982	(+)	GAGAGAGAGAGAGAGA	S000427
SiMADS06	GAGAGMGSA1 1	984	(+)	GAGAGAGAGAGAGAGAGA	S000405
SiMADS06	GAGA8HVBKN3 1	984	(+)	GAGAGAGAGAGAGAGA	S000427
SiMADS06	GAGAGMGSA1 1	986	(+)	GAGAGAGAGAGAGAGAGA	S000405
SiMADS06	GAGA8HVBKN3 1	986	(+)	GAGAGAGAGAGAGAGA	S000427
SiMADS06	GAGAGMGSA1 1	988	(+)	GAGAGAGAGAGAGAGAGA	S000405
SiMADS06	GAGA8HVBKN3 1	988	(+)	GAGAGAGAGAGAGAGA	S000427
SiMADS06	GAGAGMGSA1 1	990	(+)	GAGAGAGAGAGAGAGAGA	S000405
SiMADS06	GAGA8HVBKN3 1	990	(+)	GAGAGAGAGAGAGAGA	S000427
SiMADS06	GAGAGMGSA1 1	992	(+)	GAGAGAGAGAGAGAGAGA	S000405
SiMADS06	GAGA8HVBKN3 1	992	(+)	GAGAGAGAGAGAGAGA	S000427
SiMADS06	GAGAGMGSA1 1	994	(+)	GAGAGAGAGAGAGAGAGA	S000405
SiMADS06	GAGA8HVBKN3 1	994	(+)	GAGAGAGAGAGAGAGA	S000427
SiMADS06	GAGA8HVBKN3 1	996	(+)	GAGAGAGAGAGAGAGA	S000427
SiMADS06	GAGAGMGSA1 2	15	(+)	GAGAGAGAGAGAGAGAGA	S000405
SiMADS06	GAGA8HVBKN3 2	15	(+)	GAGAGAGAGAGAGAGA	S000427
SiMADS06	GAGA8HVBKN3 2	17	(+)	GAGAGAGAGAGAGAGA	S000427
SiMADS07	SORLIP2AT	15	(+)	GGGCC	S000483
SiMADS07	BIHD1OS	24	(+)	TGTCA	S000498
SiMADS07	ABRERATCAL	35	(+)	MACGYGB	S000507
SiMADS07	CGCGBOXAT	36	(+)	VCGCGB	S000501
SiMADS07	DOFCOREZM	45	(+)	AAAG	S000265
SiMADS07	SURECOREATSULTR11	56	(+)	GAGAC	S000499
SiMADS07	CAATBOX1	63	(+)	CAAT	S000028
SiMADS07	EBOXBNNAPA	74	(+)	CANNTG	S000144
SiMADS07	CATATGGMSAUR	74	(+)	CATATG	S000370
SiMADS07	MYCCONSENSUSAT	74	(+)	CANNTG	S000407
SiMADS07	BIHD1OS	78	(+)	TGTCA	S000498
SiMADS07	CAATBOX1	81	(+)	CAAT	S000028
SiMADS07	CAATBOX1	93	(+)	CAAT	S000028
SiMADS07	CACTFTPPCA1	111	(+)	YACT	S000449
SiMADS07	CACTFTPPCA1	124	(+)	YACT	S000449
SiMADS07	CAATBOX1	146	(+)	CAAT	S000028
SiMADS07	NTBBF1ARROLB	156	(+)	ACTTTA	S000273
SiMADS07	WRKY71OS	168	(+)	TGAC	S000447
SiMADS07	CACTFTPPCA1	171	(+)	YACT	S000449
SiMADS07	WRKY71OS	202	(+)	TGAC	S000447
SiMADS07	DPBFCOREDCDC3	204	(+)	ACACNNG	S000292
SiMADS07	MYB1AT	211	(+)	WAACCA	S000408
SiMADS07	REALPHALGLHCB21	212	(+)	AACCAA	S000362
SiMADS07	TATABOX4	249	(+)	TATATAA	S000111
SiMADS07	TATABOX2	251	(+)	TATAAAT	S000109
SiMADS07	GATABOX	286	(+)	GATA	S000039
SiMADS07	GTGANTG10	316	(+)	GTGA	S000378
SiMADS07	WRKY71OS	317	(+)	TGAC	S000447
SiMADS07	GTGANTG10	324	(+)	GTGA	S000378
SiMADS07	CACTFTPPCA1	351	(+)	YACT	S000449
SiMADS07	NTBBF1ARROLB	352	(+)	ACTTTA	S000273
SiMADS07	CACTFTPPCA1	356	(+)	YACT	S000449
SiMADS07	GTGANTG10	375	(+)	GTGA	S000378
SiMADS07	-300ELEMENT	376	(+)	TGHAAARK	S000122
SiMADS07	GT1CONSENSUS	377	(+)	GRWAAW	S000198
SiMADS07	GT1GMSCAM4	377	(+)	GAAAAA	S000453
SiMADS07	CACTFTPPCA1	390	(+)	YACT	S000449
SiMADS07	RAV1AAT	403	(+)	CAACA	S000314
SiMADS07	GTGANTG10	408	(+)	GTGA	S000378
SiMADS07	WRKY71OS	409	(+)	TGAC	S000447
SiMADS07	RAV1AAT	412	(+)	CAACA	S000314
SiMADS07	DRE1COREZMRAB17	442	(+)	ACCGAGA	S000401
SiMADS07	POLLEN1LELAT52	446	(+)	AGAAA	S000245
SiMADS07	WBOXATNPR1	452	(+)	TTGAC	S000390
SiMADS07	WBOXHVISO1	453	(+)	TGACT	S000442
SiMADS07	WRKY71OS	453	(+)	TGAC	S000447
SiMADS07	WBOXNTERF3	453	(+)	TGACY	S000457
SiMADS07	WBOXATNPR1	457	(+)	TTGAC	S000390
SiMADS07	WRKY71OS	458	(+)	TGAC	S000447
SiMADS07	GATABOX	478	(+)	GATA	S000039
SiMADS07	IBOXCORE	478	(+)	GATAA	S000199
SiMADS07	ARR1AT	497	(+)	NGATT	S000454
SiMADS07	ARR1AT	516	(+)	NGATT	S000454
SiMADS07	DOFCOREZM	528	(+)	AAAG	S000265
SiMADS07	INRNTPSADB	539	(+)	YTCANTYY	S000395
SiMADS07	ROOTMOTIFTAPOX1	559	(+)	ATATT	S000098
SiMADS07	MYBST1	584	(+)	GGATA	S000180
SiMADS07	GATABOX	585	(+)	GATA	S000039
SiMADS07	ROOTMOTIFTAPOX1	586	(+)	ATATT	S000098
SiMADS07	TATABOX5	589	(+)	TTATTT	S000203
SiMADS07	BIHD1OS	631	(+)	TGTCA	S000498
SiMADS07	GTGANTG10	652	(+)	GTGA	S000378
SiMADS07	GATABOX	654	(+)	GATA	S000039
SiMADS07	ROOTMOTIFTAPOX1	655	(+)	ATATT	S000098
SiMADS07	ROOTMOTIFTAPOX1	697	(+)	ATATT	S000098
SiMADS07	BIHD1OS	713	(+)	TGTCA	S000498
SiMADS07	CACTFTPPCA1	726	(+)	YACT	S000449
SiMADS07	EBOXBNNAPA	759	(+)	CANNTG	S000144
SiMADS07	MYCCONSENSUSAT	759	(+)	CANNTG	S000407
SiMADS07	CAATBOX1	775	(+)	CAAT	S000028
SiMADS07	EBOXBNNAPA	783	(+)	CANNTG	S000144
SiMADS07	MYCCONSENSUSAT	783	(+)	CANNTG	S000407
SiMADS07	CACTFTPPCA1	789	(+)	YACT	S000449
SiMADS07	NTBBF1ARROLB	800	(+)	ACTTTA	S000273
SiMADS07	GT1MOTIFPSRBCS	804	(+)	KWGTGRWAAWRW	S000051
SiMADS07	GTGANTG10	806	(+)	GTGA	S000378
SiMADS07	GATABOX	808	(+)	GATA	S000039
SiMADS07	GT1CONSENSUS	808	(+)	GRWAAW	S000198
SiMADS07	IBOXCORE	808	(+)	GATAA	S000199
SiMADS07	RAV1AAT	831	(+)	CAACA	S000314
SiMADS07	POLLEN1LELAT52	881	(+)	AGAAA	S000245
SiMADS07	NODCON2GM	886	(+)	CTCTT	S000462
SiMADS07	OSE2ROOTNODULE	886	(+)	CTCTT	S000468
SiMADS07	SORLIP1AT	909	(+)	GCCAC	S000482
SiMADS07	CURECORECR	917	(+)	GTAC	S000493
SiMADS07	ACGTABOX	918	(+)	TACGTA	S000130
SiMADS07	ACGTATERD1	919	(+)	ACGT	S000415
SiMADS07	CACTFTPPCA1	929	(+)	YACT	S000449
SiMADS07	CURECORECR	939	(+)	GTAC	S000493
SiMADS07	RAV1AAT	962	(+)	CAACA	S000314
SiMADS07	AACACOREOSGLUB1	963	(+)	AACAAAC	S000353
SiMADS07	MYBST1	1001	(+)	GGATA	S000180
SiMADS07	GATABOX	1002	(+)	GATA	S000039
SiMADS07	CACTFTPPCA1	1006	(+)	YACT	S000449
SiMADS07	NTBBF1ARROLB	1007	(+)	ACTTTA	S000273
SiMADS07	CACTFTPPCA1	1011	(+)	YACT	S000449
SiMADS07	POLLEN1LELAT52	1043	(+)	AGAAA	S000245
SiMADS07	GT1CONSENSUS	1044	(+)	GRWAAW	S000198
SiMADS07	GT1GMSCAM4	1044	(+)	GAAAAA	S000453
SiMADS07	DOFCOREZM	1051	(+)	AAAG	S000265
SiMADS07	ARR1AT	1069	(+)	NGATT	S000454
SiMADS07	CARGCW8GAT	1093	(+)	CWWWWWWWWG	S000431
SiMADS07	DOFCOREZM	1099	(+)	AAAG	S000265
SiMADS07	EECCRCAH1	1102	(+)	GANTTNC	S000494
SiMADS07	GT1CONSENSUS	1124	(+)	GRWAAW	S000198
SiMADS07	SEF4MOTIFGM7S	1148	(+)	RTTTTTR	S000103
SiMADS07	CIACADIANLELHC	1166	(+)	CAANNNNATC	S000252
SiMADS07	RAV1AAT	1166	(+)	CAACA	S000314
SiMADS07	GTGANTG10	1188	(+)	GTGA	S000378
SiMADS07	POLASIG2	1202	(+)	AATTAAA	S000081
SiMADS07	GT1CORE	1235	(+)	GGTTAA	S000125
SiMADS07	ARR1AT	1240	(+)	NGATT	S000454
SiMADS07	MYB1AT	1270	(+)	WAACCA	S000408
SiMADS07	CAATBOX1	1289	(+)	CAAT	S000028
SiMADS07	EBOXBNNAPA	1289	(+)	CANNTG	S000144
SiMADS07	MYCCONSENSUSAT	1289	(+)	CANNTG	S000407
SiMADS07	ROOTMOTIFTAPOX1	1297	(+)	ATATT	S000098
SiMADS07	SREATMSD	1300	(+)	TTATCC	S000470
SiMADS07	DOFCOREZM	1318	(+)	AAAG	S000265
SiMADS07	ARR1AT	1371	(+)	NGATT	S000454
SiMADS07	GTGANTG10	1376	(+)	GTGA	S000378
SiMADS07	WRKY71OS	1382	(+)	TGAC	S000447
SiMADS07	RAV1AAT	1387	(+)	CAACA	S000314
SiMADS07	POLLEN1LELAT52	1392	(+)	AGAAA	S000245
SiMADS07	CURECORECR	1406	(+)	GTAC	S000493
SiMADS07	NAPINMOTIFBN	1413	(+)	TACACAT	S000070
SiMADS07	DPBFCOREDCDC3	1414	(+)	ACACNNG	S000292
SiMADS07	EBOXBNNAPA	1415	(+)	CANNTG	S000144
SiMADS07	MYCATRD22	1415	(+)	CACATG	S000174
SiMADS07	MYCCONSENSUSAT	1415	(+)	CANNTG	S000407
SiMADS07	GTGANTG10	1431	(+)	GTGA	S000378
SiMADS07	ASF1MOTIFCAMV	1432	(+)	TGACG	S000024
SiMADS07	WRKY71OS	1432	(+)	TGAC	S000447
SiMADS07	RYREPEATLEGUMINBOX	1447	(+)	CATGCAY	S000100
SiMADS07	RYREPEATVFLEB4	1447	(+)	CATGCATG	S000102
SiMADS07	RYREPEATGMGY2	1447	(+)	CATGCAT	S000105
SiMADS07	RYREPEATBNNAPA	1447	(+)	CATGCA	S000264
SiMADS07	RYREPEATBNNAPA	1451	(+)	CATGCA	S000264
SiMADS07	SURECOREATSULTR11	1468	(+)	GAGAC	S000499
SiMADS07	CURECORECR	1475	(+)	GTAC	S000493
SiMADS07	EBOXBNNAPA	1478	(+)	CANNTG	S000144
SiMADS07	MYCCONSENSUSAT	1478	(+)	CANNTG	S000407
SiMADS07	MYB2CONSENSUSAT	1478	(+)	YAACKG	S000409
SiMADS07	GATABOX	1494	(+)	GATA	S000039
SiMADS07	IBOX	1494	(+)	GATAAG	S000124
SiMADS07	IBOXCORE	1494	(+)	GATAA	S000199
SiMADS07	IBOXCORENT	1494	(+)	GATAAGR	S000424
SiMADS07	ARR1AT	1536	(+)	NGATT	S000454
SiMADS07	ACGTATERD1	1546	(+)	ACGT	S000415
SiMADS07	POLASIG3	1572	(+)	AATAAT	S000088
SiMADS07	CACTFTPPCA1	1581	(+)	YACT	S000449
SiMADS07	ACGTATERD1	1597	(+)	ACGT	S000415
SiMADS07	EBOXBNNAPA	1649	(+)	CANNTG	S000144
SiMADS07	MYCCONSENSUSAT	1649	(+)	CANNTG	S000407
SiMADS07	CURECORECR	1692	(+)	GTAC	S000493
SiMADS07	CACTFTPPCA1	1693	(+)	YACT	S000449
SiMADS07	POLLEN1LELAT52	1701	(+)	AGAAA	S000245
SiMADS07	DOFCOREZM	1703	(+)	AAAG	S000265
SiMADS07	CARGATCONSENSUS	1716	(+)	CCWWWWWWGG	S000404
SiMADS07	ROOTMOTIFTAPOX1	1718	(+)	ATATT	S000098
SiMADS07	SEF3MOTIFGM	1741	(+)	AACCCA	S000115
SiMADS07	BIHD1OS	1747	(+)	TGTCA	S000498
SiMADS07	SORLIP1AT	1781	(+)	GCCAC	S000482
SiMADS07	CACTFTPPCA1	1806	(+)	YACT	S000449
SiMADS07	NTBBF1ARROLB	1807	(+)	ACTTTA	S000273
SiMADS07	CACTFTPPCA1	1811	(+)	YACT	S000449
SiMADS07	ROOTMOTIFTAPOX1	1836	(+)	ATATT	S000098
SiMADS07	CAREOSREP1	1858	(+)	CAACTC	S000421
SiMADS07	PREATPRODH	1860	(+)	ACTCAT	S000450
SiMADS07	INRNTPSADB	1861	(+)	YTCANTYY	S000395
SiMADS07	SORLIP1AT	1899	(+)	GCCAC	S000482
SiMADS07	CPBCSPOR	1908	(+)	TATTAG	S000491
SiMADS07	TATABOX4	1915	(+)	TATATAA	S000111
SiMADS07	DRECRTCOREAT	1957	(+)	RCCGAC	S000418
SiMADS07	CBFHV	1957	(+)	RYCGAC	S000497
SiMADS07	LTRECOREATCOR15	1958	(+)	CCGAC	S000153
SiMADS07	CGACGOSAMY3	1959	(+)	CGACG	S000205
SiMADS07	GATABOX	1967	(+)	GATA	S000039
SiMADS07	WRKY71OS	1983	(+)	TGAC	S000447
SiMADS07	CAATBOX1	1988	(+)	CAAT	S000028
SiMADS07	CBFHV	1990	(+)	RYCGAC	S000497
SiMADS07	PRECONSCRHSP70A	2007	(+)	SCGAYNRNNNNNNNNNNNNNNNHD	S000506
SiMADS07	CGACGOSAMY3	2008	(+)	CGACG	S000205
SiMADS07	CURECORECR	2021	(+)	GTAC	S000493
SiMADS08	RYREPEATLEGUMINBOX	6	(+)	CATGCAY	S000100
SiMADS08	RYREPEATVFLEB4	6	(+)	CATGCATG	S000102
SiMADS08	RYREPEATGMGY2	6	(+)	CATGCAT	S000105
SiMADS08	RYREPEATBNNAPA	6	(+)	CATGCA	S000264
SiMADS08	TATABOX4	20	(+)	TATATAA	S000111
SiMADS08	TATABOX2	22	(+)	TATAAAT	S000109
SiMADS08	GT1CONSENSUS	30	(+)	GRWAAW	S000198
SiMADS08	GT1GMSCAM4	30	(+)	GAAAAA	S000453
SiMADS08	INRNTPSADB	49	(+)	YTCANTYY	S000395
SiMADS08	CACTFTPPCA1	51	(+)	YACT	S000449
SiMADS08	CARGCW8GAT	55	(+)	CWWWWWWWWG	S000431
SiMADS08	DOFCOREZM	84	(+)	AAAG	S000265
SiMADS08	BOXIINTPATPB	96	(+)	ATAGAA	S000296
SiMADS08	SURE2STPAT21	100	(+)	AATACTAAT	S000185
SiMADS08	CACTFTPPCA1	102	(+)	YACT	S000449
SiMADS08	GATABOX	112	(+)	GATA	S000039
SiMADS08	EBOXBNNAPA	148	(+)	CANNTG	S000144
SiMADS08	MYBCORE	148	(+)	CNGTTR	S000176
SiMADS08	MYCCONSENSUSAT	148	(+)	CANNTG	S000407
SiMADS08	GTGANTG10	159	(+)	GTGA	S000378
SiMADS08	GTGANTG10	219	(+)	GTGA	S000378
SiMADS08	GT1CONSENSUS	269	(+)	GRWAAW	S000198
SiMADS08	GT1CONSENSUS	270	(+)	GRWAAW	S000198
SiMADS08	GT1GMSCAM4	270	(+)	GAAAAA	S000453
SiMADS08	DOFCOREZM	273	(+)	AAAG	S000265
SiMADS08	TATABOX5	281	(+)	TTATTT	S000203
SiMADS08	CURECORECR	295	(+)	GTAC	S000493
SiMADS08	MYBCORE	308	(+)	CNGTTR	S000176
SiMADS08	CURECORECR	327	(+)	GTAC	S000493
SiMADS08	CACTFTPPCA1	328	(+)	YACT	S000449
SiMADS08	GTGANTG10	337	(+)	GTGA	S000378
SiMADS08	GATABOX	339	(+)	GATA	S000039
SiMADS08	ROOTMOTIFTAPOX1	340	(+)	ATATT	S000098
SiMADS08	CURECORECR	347	(+)	GTAC	S000493
SiMADS08	CURECORECR	371	(+)	GTAC	S000493
SiMADS08	DPBFCOREDCDC3	373	(+)	ACACNNG	S000292
SiMADS08	ACGTATERD1	377	(+)	ACGT	S000415
SiMADS08	ACGTOSGLUB1	379	(+)	GTACGTG	S000278
SiMADS08	CURECORECR	379	(+)	GTAC	S000493
SiMADS08	ABRELATERD1	381	(+)	ACGTG	S000414
SiMADS08	ACGTATERD1	381	(+)	ACGT	S000415
SiMADS08	GTGANTG10	383	(+)	GTGA	S000378
SiMADS08	CURECORECR	397	(+)	GTAC	S000493
SiMADS08	MYBCORE	401	(+)	CNGTTR	S000176
SiMADS08	BOXLCOREDCPAL	412	(+)	ACCWWCC	S000492
SiMADS08	MYBPZM	413	(+)	CCWACC	S000179
SiMADS08	CURECORECR	420	(+)	GTAC	S000493
SiMADS08	CACTFTPPCA1	421	(+)	YACT	S000449
SiMADS08	MYBCORE	449	(+)	CNGTTR	S000176
SiMADS08	SORLIP1AT	455	(+)	GCCAC	S000482
SiMADS08	GRAZMRAB28	468	(+)	CATGCCGCC	S000220
SiMADS08	GCCCORE	471	(+)	GCCGCC	S000430
SiMADS08	CURECORECR	482	(+)	GTAC	S000493
SiMADS08	CURECORECR	506	(+)	GTAC	S000493
SiMADS08	CACTFTPPCA1	507	(+)	YACT	S000449
SiMADS08	CACTFTPPCA1	527	(+)	YACT	S000449
SiMADS08	GTGANTG10	535	(+)	GTGA	S000378
SiMADS08	ASF1MOTIFCAMV	536	(+)	TGACG	S000024
SiMADS08	WRKY71OS	536	(+)	TGAC	S000447
SiMADS08	EBOXBNNAPA	542	(+)	CANNTG	S000144
SiMADS08	MYCCONSENSUSAT	542	(+)	CANNTG	S000407
SiMADS08	CACTFTPPCA1	550	(+)	YACT	S000449
SiMADS08	CGCGBOXAT	555	(+)	VCGCGB	S000501
SiMADS08	INRNTPSADB	571	(+)	YTCANTYY	S000395
SiMADS08	GTGANTG10	591	(+)	GTGA	S000378
SiMADS08	WRKY71OS	592	(+)	TGAC	S000447
SiMADS08	WBOXNTERF3	592	(+)	TGACY	S000457
SiMADS08	WBBOXPCWRKY1	603	(+)	TTTGACY	S000310
SiMADS08	ELRECOREPCRP1	604	(+)	TTGACC	S000142
SiMADS08	WBOXATNPR1	604	(+)	TTGAC	S000390
SiMADS08	WRKY71OS	605	(+)	TGAC	S000447
SiMADS08	WBOXNTERF3	605	(+)	TGACY	S000457
SiMADS08	DPBFCOREDCDC3	612	(+)	ACACNNG	S000292
SiMADS08	EBOXBNNAPA	615	(+)	CANNTG	S000144
SiMADS08	MYCCONSENSUSAT	615	(+)	CANNTG	S000407
SiMADS08	GTGANTG10	618	(+)	GTGA	S000378
SiMADS08	ARR1AT	619	(+)	NGATT	S000454
SiMADS08	SREATMSD	624	(+)	TTATCC	S000470
SiMADS08	CAATBOX1	637	(+)	CAAT	S000028
SiMADS08	INTRONLOWER	643	(+)	TGCAGG	S000086
SiMADS08	REBETALGLHCB21	652	(+)	CGGATA	S000363
SiMADS08	MYBST1	653	(+)	GGATA	S000180
SiMADS08	GATABOX	654	(+)	GATA	S000039
SiMADS08	EBOXBNNAPA	674	(+)	CANNTG	S000144
SiMADS08	MYCCONSENSUSAT	674	(+)	CANNTG	S000407
SiMADS08	MYCATERD1	674	(+)	CATGTG	S000413
SiMADS08	PYRIMIDINEBOXOSRAMY1A	701	(+)	CCTTTT	S000259
SiMADS08	CACTFTPPCA1	709	(+)	YACT	S000449
SiMADS08	CACTFTPPCA1	725	(+)	YACT	S000449
SiMADS08	GT1CORE	737	(+)	GGTTAA	S000125
SiMADS08	CACTFTPPCA1	749	(+)	YACT	S000449
SiMADS08	CACTFTPPCA1	754	(+)	YACT	S000449
SiMADS08	CURECORECR	771	(+)	GTAC	S000493
SiMADS08	EBOXBNNAPA	774	(+)	CANNTG	S000144
SiMADS08	MYBCORE	774	(+)	CNGTTR	S000176
SiMADS08	MYCCONSENSUSAT	774	(+)	CANNTG	S000407
SiMADS08	ARR1AT	782	(+)	NGATT	S000454
SiMADS08	EECCRCAH1	783	(+)	GANTTNC	S000494
SiMADS08	CARGCW8GAT	840	(+)	CWWWWWWWWG	S000431
SiMADS08	GTGANTG10	857	(+)	GTGA	S000378
SiMADS08	ARR1AT	858	(+)	NGATT	S000454
SiMADS08	GTGANTG10	866	(+)	GTGA	S000378
SiMADS08	GATABOX	874	(+)	GATA	S000039
SiMADS08	AGMOTIFNTMYB2	887	(+)	AGATCCAA	S000444
SiMADS08	MYBPZM	891	(+)	CCWACC	S000179
SiMADS08	DOFCOREZM	903	(+)	AAAG	S000265
SiMADS08	EBOXBNNAPA	909	(+)	CANNTG	S000144
SiMADS08	MYCCONSENSUSAT	909	(+)	CANNTG	S000407
SiMADS08	CACTFTPPCA1	916	(+)	YACT	S000449
SiMADS08	CACTFTPPCA1	928	(+)	YACT	S000449
SiMADS08	CACTFTPPCA1	935	(+)	YACT	S000449
SiMADS08	AMYBOX1	938	(+)	TAACARA	S000020
SiMADS08	MYBGAHV	938	(+)	TAACAAA	S000181
SiMADS08	GAREAT	938	(+)	TAACAAR	S000439
SiMADS08	GCN4OSGLUB1	957	(+)	TGAGTCA	S000277
SiMADS08	CACTFTPPCA1	962	(+)	YACT	S000449
SiMADS08	ANAERO1CONSENSUS	1011	(+)	AAACAAA	S000477
SiMADS08	AACACOREOSGLUB1	1012	(+)	AACAAAC	S000353
SiMADS08	CGACGOSAMY3	1043	(+)	CGACG	S000205
SiMADS08	ACGTCBOX	1044	(+)	GACGTC	S000131
SiMADS08	ACGTATERD1	1045	(+)	ACGT	S000415
SiMADS08	TATABOX4	1057	(+)	TATATAA	S000111
SiMADS08	CGACGOSAMY3	1069	(+)	CGACG	S000205
SiMADS08	ABRELATERD1	1071	(+)	ACGTG	S000414
SiMADS08	ACGTATERD1	1071	(+)	ACGT	S000415
SiMADS08	GTGANTG10	1073	(+)	GTGA	S000378
SiMADS08	CACTFTPPCA1	1079	(+)	YACT	S000449
SiMADS08	PREATPRODH	1080	(+)	ACTCAT	S000450
SiMADS08	INRNTPSADB	1081	(+)	YTCANTYY	S000395
SiMADS08	RYREPEATBNNAPA	1114	(+)	CATGCA	S000264
SiMADS08	RAV1AAT	1118	(+)	CAACA	S000314
SiMADS08	CAATBOX1	1121	(+)	CAAT	S000028
SiMADS08	ANAERO2CONSENSUS	1125	(+)	AGCAGC	S000478
SiMADS08	CACTFTPPCA1	1150	(+)	YACT	S000449
SiMADS08	ABRELATERD1	1177	(+)	ACGTG	S000414
SiMADS08	ACGTATERD1	1177	(+)	ACGT	S000415
SiMADS08	CARGCW8GAT	1183	(+)	CWWWWWWWWG	S000431
SiMADS08	POLASIG2	1185	(+)	AATTAAA	S000081
SiMADS08	TAAAGSTKST1	1188	(+)	TAAAG	S000387
SiMADS08	DOFCOREZM	1189	(+)	AAAG	S000265
SiMADS08	ARR1AT	1213	(+)	NGATT	S000454
SiMADS08	DOFCOREZM	1222	(+)	AAAG	S000265
SiMADS08	DPBFCOREDCDC3	1233	(+)	ACACNNG	S000292
SiMADS08	SORLIP1AT	1239	(+)	GCCAC	S000482
SiMADS08	CURECORECR	1245	(+)	GTAC	S000493
SiMADS08	DPBFCOREDCDC3	1247	(+)	ACACNNG	S000292
SiMADS08	CURECORECR	1253	(+)	GTAC	S000493
SiMADS08	CACTFTPPCA1	1254	(+)	YACT	S000449
SiMADS08	ANAERO2CONSENSUS	1258	(+)	AGCAGC	S000478
SiMADS08	CAREOSREP1	1282	(+)	CAACTC	S000421
SiMADS08	CIACADIANLELHC	1294	(+)	CAANNNNATC	S000252
SiMADS08	SORLIP1AT	1320	(+)	GCCAC	S000482
SiMADS08	CACTFTPPCA1	1322	(+)	YACT	S000449
SiMADS08	DOFCOREZM	1393	(+)	AAAG	S000265
SiMADS08	CGCGBOXAT	1405	(+)	VCGCGB	S000501
SiMADS08	CGCGBOXAT	1407	(+)	VCGCGB	S000501
SiMADS08	CGCGBOXAT	1409	(+)	VCGCGB	S000501
SiMADS08	CGCGBOXAT	1411	(+)	VCGCGB	S000501
SiMADS08	SORLIP2AT	1421	(+)	GGGCC	S000483
SiMADS08	RYREPEATLEGUMINBOX	1451	(+)	CATGCAY	S000100
SiMADS08	RYREPEATVFLEB4	1451	(+)	CATGCATG	S000102
SiMADS08	RYREPEATGMGY2	1451	(+)	CATGCAT	S000105
SiMADS08	RYREPEATBNNAPA	1451	(+)	CATGCA	S000264
SiMADS08	GT1CORE	1465	(+)	GGTTAA	S000125
SiMADS08	E2FCONSENSUS	1506	(+)	WTTSSCSS	S000476
SiMADS08	GCCCORE	1510	(+)	GCCGCC	S000430
SiMADS08	RYREPEATLEGUMINBOX	1539	(+)	CATGCAY	S000100
SiMADS08	RYREPEATBNNAPA	1539	(+)	CATGCA	S000264
SiMADS08	CGCGBOXAT	1545	(+)	VCGCGB	S000501
SiMADS08	ROOTMOTIFTAPOX1	1556	(+)	ATATT	S000098
SiMADS08	SORLIP2AT	1606	(+)	GGGCC	S000483
SiMADS08	GT1CONSENSUS	1622	(+)	GRWAAW	S000198
SiMADS08	LTRECOREATCOR15	1629	(+)	CCGAC	S000153
SiMADS08	DOFCOREZM	1664	(+)	AAAG	S000265
SiMADS08	EBOXBNNAPA	1684	(+)	CANNTG	S000144
SiMADS08	MYCCONSENSUSAT	1684	(+)	CANNTG	S000407
SiMADS08	GATABOX	1695	(+)	GATA	S000039
SiMADS08	CGACGOSAMY3	1721	(+)	CGACG	S000205
SiMADS08	CGCGBOXAT	1723	(+)	VCGCGB	S000501
SiMADS08	GTGANTG10	1727	(+)	GTGA	S000378
SiMADS08	-300ELEMENT	1728	(+)	TGHAAARK	S000122
SiMADS08	GT1CONSENSUS	1729	(+)	GRWAAW	S000198
SiMADS08	GT1GMSCAM4	1729	(+)	GAAAAA	S000453
SiMADS08	DOFCOREZM	1732	(+)	AAAG	S000265
SiMADS08	NODCON1GM	1732	(+)	AAAGAT	S000461
SiMADS08	OSE1ROOTNODULE	1732	(+)	AAAGAT	S000467
SiMADS08	SURECOREATSULTR11	1748	(+)	GAGAC	S000499
SiMADS08	CGCGBOXAT	1758	(+)	VCGCGB	S000501
SiMADS08	ARE1	1781	(+)	RGTGACNNNGC	S000022
SiMADS08	GTGANTG10	1782	(+)	GTGA	S000378
SiMADS08	WRKY71OS	1783	(+)	TGAC	S000447
SiMADS08	WBOXNTERF3	1783	(+)	TGACY	S000457
SiMADS08	NODCON2GM	1793	(+)	CTCTT	S000462
SiMADS08	OSE2ROOTNODULE	1793	(+)	CTCTT	S000468
SiMADS08	E2FCONSENSUS	1796	(+)	WTTSSCSS	S000476
SiMADS08	CACTFTPPCA1	1808	(+)	YACT	S000449
SiMADS08	ROOTMOTIFTAPOX1	1813	(+)	ATATT	S000098
SiMADS08	CGCGBOXAT	1866	(+)	VCGCGB	S000501
SiMADS08	CAATBOX1	1873	(+)	CAAT	S000028
SiMADS08	GTGANTG10	1908	(+)	GTGA	S000378
SiMADS08	DOFCOREZM	1997	(+)	AAAG	S000265
SiMADS09	SURECOREATSULTR11	8	(+)	GAGAC	S000499
SiMADS09	EBOXBNNAPA	22	(+)	CANNTG	S000144
SiMADS09	MYCCONSENSUSAT	22	(+)	CANNTG	S000407
SiMADS09	SEBFCONSSTPR10A	28	(+)	YTGTCWC	S000391
SiMADS09	ARFAT	29	(+)	TGTCTC	S000270
SiMADS09	CAATBOX1	44	(+)	CAAT	S000028
SiMADS09	ATHB2ATCONSENSUS	44	(+)	CAATSATTG	S000318
SiMADS09	ATHB5ATCORE	44	(+)	CAATNATTG	S000371
SiMADS09	ARR1AT	47	(+)	NGATT	S000454
SiMADS09	WBOXATNPR1	50	(+)	TTGAC	S000390
SiMADS09	WRKY71OS	51	(+)	TGAC	S000447
SiMADS09	DPBFCOREDCDC3	53	(+)	ACACNNG	S000292
SiMADS09	EBOXBNNAPA	54	(+)	CANNTG	S000144
SiMADS09	MYCCONSENSUSAT	54	(+)	CANNTG	S000407
SiMADS09	CACTFTPPCA1	54	(+)	YACT	S000449
SiMADS09	PALBOXAPC	62	(+)	CCGTCC	S000137
SiMADS09	CACTFTPPCA1	67	(+)	YACT	S000449
SiMADS09	CURECORECR	74	(+)	GTAC	S000493
SiMADS09	SORLIP1AT	91	(+)	GCCAC	S000482
SiMADS09	CACTFTPPCA1	93	(+)	YACT	S000449
SiMADS09	DOFCOREZM	117	(+)	AAAG	S000265
SiMADS09	TAAAGSTKST1	170	(+)	TAAAG	S000387
SiMADS09	DOFCOREZM	171	(+)	AAAG	S000265
SiMADS09	SV40COREENHAN	174	(+)	GTGGWWHG	S000123
SiMADS09	GTGANTG10	219	(+)	GTGA	S000378
SiMADS09	EBOXBNNAPA	260	(+)	CANNTG	S000144
SiMADS09	MYCCONSENSUSAT	260	(+)	CANNTG	S000407
SiMADS09	CURECORECR	272	(+)	GTAC	S000493
SiMADS09	ABREZMRAB28	275	(+)	CCACGTGG	S000133
SiMADS09	CACGTGMOTIF	276	(+)	CACGTG	S000042
SiMADS09	EBOXBNNAPA	276	(+)	CANNTG	S000144
SiMADS09	MYCCONSENSUSAT	276	(+)	CANNTG	S000407
SiMADS09	IRO2OS	276	(+)	CACGTGG	S000505
SiMADS09	ABRERATCAL	276	(+)	MACGYGB	S000507
SiMADS09	ABRELATERD1	277	(+)	ACGTG	S000414
SiMADS09	ACGTATERD1	277	(+)	ACGT	S000415
SiMADS09	CGCGBOXAT	284	(+)	VCGCGB	S000501
SiMADS09	PRECONSCRHSP70A	288	(+)	SCGAYNRNNNNNNNNNNNNNNNHD	S000506
SiMADS09	BOXLCOREDCPAL	291	(+)	ACCWWCC	S000492
SiMADS09	MYBPZM	292	(+)	CCWACC	S000179
SiMADS09	RHERPATEXPA7	314	(+)	KCACGW	S000512
SiMADS09	MYBST1	326	(+)	GGATA	S000180
SiMADS09	GATABOX	327	(+)	GATA	S000039
SiMADS09	GT1CONSENSUS	327	(+)	GRWAAW	S000198
SiMADS09	IBOXCORE	327	(+)	GATAA	S000199
SiMADS09	INRNTPSADB	338	(+)	YTCANTYY	S000395
SiMADS09	CIACADIANLELHC	347	(+)	CAANNNNATC	S000252
SiMADS09	DOFCOREZM	348	(+)	AAAG	S000265
SiMADS09	GATABOX	377	(+)	GATA	S000039
SiMADS09	EBOXBNNAPA	395	(+)	CANNTG	S000144
SiMADS09	MYBCORE	395	(+)	CNGTTR	S000176
SiMADS09	MYCCONSENSUSAT	395	(+)	CANNTG	S000407
SiMADS09	GATABOX	404	(+)	GATA	S000039
SiMADS09	GT1CONSENSUS	404	(+)	GRWAAW	S000198
SiMADS09	IBOXCORE	404	(+)	GATAA	S000199
SiMADS09	TAAAGSTKST1	406	(+)	TAAAG	S000387
SiMADS09	DOFCOREZM	407	(+)	AAAG	S000265
SiMADS09	POLLEN1LELAT52	409	(+)	AGAAA	S000245
SiMADS09	CACTFTPPCA1	420	(+)	YACT	S000449
SiMADS09	CACTFTPPCA1	423	(+)	YACT	S000449
SiMADS09	EBOXBNNAPA	434	(+)	CANNTG	S000144
SiMADS09	MYCCONSENSUSAT	434	(+)	CANNTG	S000407
SiMADS09	MYB2AT	455	(+)	TAACTG	S000177
SiMADS09	MYB2CONSENSUSAT	455	(+)	YAACKG	S000409
SiMADS09	GATABOX	460	(+)	GATA	S000039
SiMADS09	INRNTPSADB	480	(+)	YTCANTYY	S000395
SiMADS09	CACTFTPPCA1	482	(+)	YACT	S000449
SiMADS09	RAV1AAT	497	(+)	CAACA	S000314
SiMADS09	PYRIMIDINEBOXOSRAMY1A	509	(+)	CCTTTT	S000259
SiMADS09	TAAAGSTKST1	526	(+)	TAAAG	S000387
SiMADS09	DOFCOREZM	527	(+)	AAAG	S000265
SiMADS09	POLLEN1LELAT52	529	(+)	AGAAA	S000245
SiMADS09	GT1CONSENSUS	530	(+)	GRWAAW	S000198
SiMADS09	ROOTMOTIFTAPOX1	534	(+)	ATATT	S000098
SiMADS09	-10PEHVPSBD	535	(+)	TATTCT	S000392
SiMADS09	EBOXBNNAPA	571	(+)	CANNTG	S000144
SiMADS09	MYCCONSENSUSAT	571	(+)	CANNTG	S000407
SiMADS09	EBOXBNNAPA	587	(+)	CANNTG	S000144
SiMADS09	MYBCORE	587	(+)	CNGTTR	S000176
SiMADS09	MYCCONSENSUSAT	587	(+)	CANNTG	S000407
SiMADS09	CAATBOX1	595	(+)	CAAT	S000028
SiMADS09	ARR1AT	617	(+)	NGATT	S000454
SiMADS09	CCAATBOX1	627	(+)	CCAAT	S000030
SiMADS09	CAATBOX1	628	(+)	CAAT	S000028
SiMADS09	WBOXHVISO1	631	(+)	TGACT	S000442
SiMADS09	WRKY71OS	631	(+)	TGAC	S000447
SiMADS09	WBOXNTERF3	631	(+)	TGACY	S000457
SiMADS09	DOFCOREZM	647	(+)	AAAG	S000265
SiMADS09	NODCON1GM	647	(+)	AAAGAT	S000461
SiMADS09	OSE1ROOTNODULE	647	(+)	AAAGAT	S000467
SiMADS09	GATABOX	650	(+)	GATA	S000039
SiMADS09	ROOTMOTIFTAPOX1	651	(+)	ATATT	S000098
SiMADS09	CURECORECR	679	(+)	GTAC	S000493
SiMADS09	SORLIP2AT	689	(+)	GGGCC	S000483
SiMADS09	SEBFCONSSTPR10A	723	(+)	YTGTCWC	S000391
SiMADS09	BIHD1OS	724	(+)	TGTCA	S000498
SiMADS09	MYB1AT	740	(+)	WAACCA	S000408
SiMADS09	EBOXBNNAPA	744	(+)	CANNTG	S000144
SiMADS09	MYCCONSENSUSAT	744	(+)	CANNTG	S000407
SiMADS09	DOFCOREZM	772	(+)	AAAG	S000265
SiMADS09	POLLEN1LELAT52	776	(+)	AGAAA	S000245
SiMADS09	DOFCOREZM	779	(+)	AAAG	S000265
SiMADS09	GATABOX	786	(+)	GATA	S000039
SiMADS09	GT1CONSENSUS	786	(+)	GRWAAW	S000198
SiMADS09	IBOXCORE	786	(+)	GATAA	S000199
SiMADS09	GTGANTG10	826	(+)	GTGA	S000378
SiMADS09	MYBCORE	849	(+)	CNGTTR	S000176
SiMADS09	CACTFTPPCA1	855	(+)	YACT	S000449
SiMADS09	RAV1AAT	859	(+)	CAACA	S000314
SiMADS09	CACTFTPPCA1	867	(+)	YACT	S000449
SiMADS09	MYBST1	885	(+)	GGATA	S000180
SiMADS09	GATABOX	886	(+)	GATA	S000039
SiMADS09	GT1CONSENSUS	886	(+)	GRWAAW	S000198
SiMADS09	IBOXCORE	886	(+)	GATAA	S000199
SiMADS09	MYB1AT	890	(+)	WAACCA	S000408
SiMADS09	CACTFTPPCA1	899	(+)	YACT	S000449
SiMADS09	DOFCOREZM	904	(+)	AAAG	S000265
SiMADS09	GATABOX	910	(+)	GATA	S000039
SiMADS09	GT1CONSENSUS	910	(+)	GRWAAW	S000198
SiMADS09	IBOXCORE	910	(+)	GATAA	S000199
SiMADS09	POLLEN1LELAT52	917	(+)	AGAAA	S000245
SiMADS09	TATABOX4	922	(+)	TATATAA	S000111
SiMADS09	CACTFTPPCA1	935	(+)	YACT	S000449
SiMADS09	PYRIMIDINEBOXOSRAMY1A	956	(+)	CCTTTT	S000259
SiMADS09	DOFCOREZM	992	(+)	AAAG	S000265
SiMADS09	MYB1AT	1009	(+)	WAACCA	S000408
SiMADS09	EBOXBNNAPA	1019	(+)	CANNTG	S000144
SiMADS09	MYCCONSENSUSAT	1019	(+)	CANNTG	S000407
SiMADS09	POLASIG1	1027	(+)	AATAAA	S000080
SiMADS09	CURECORECR	1067	(+)	GTAC	S000493
SiMADS09	CACTFTPPCA1	1068	(+)	YACT	S000449
SiMADS09	SP8BFIBSP8BIB	1071	(+)	TACTATT	S000184
SiMADS09	CACTFTPPCA1	1071	(+)	YACT	S000449
SiMADS09	MYBST1	1081	(+)	GGATA	S000180
SiMADS09	GATABOX	1082	(+)	GATA	S000039
SiMADS09	RHERPATEXPA7	1113	(+)	KCACGW	S000512
SiMADS09	GATABOX	1127	(+)	GATA	S000039
SiMADS09	GT1CONSENSUS	1127	(+)	GRWAAW	S000198
SiMADS09	IBOXCORE	1127	(+)	GATAA	S000199
SiMADS09	RYREPEATLEGUMINBOX	1140	(+)	CATGCAY	S000100
SiMADS09	RYREPEATVFLEB4	1140	(+)	CATGCATG	S000102
SiMADS09	RYREPEATGMGY2	1140	(+)	CATGCAT	S000105
SiMADS09	RYREPEATBNNAPA	1140	(+)	CATGCA	S000264
SiMADS09	QELEMENTZMZM13	1151	(+)	AGGTCA	S000254
SiMADS09	CURECORECR	1160	(+)	GTAC	S000493
SiMADS09	CRTDREHVCBF2	1186	(+)	GTCGAC	S000411
SiMADS09	CBFHV	1186	(+)	RYCGAC	S000497
SiMADS09	EBOXBNNAPA	1199	(+)	CANNTG	S000144
SiMADS09	CATATGGMSAUR	1199	(+)	CATATG	S000370
SiMADS09	MYCCONSENSUSAT	1199	(+)	CANNTG	S000407
SiMADS09	HEXMOTIFTAH3H4	1238	(+)	ACGTCA	S000053
SiMADS09	ACGTATERD1	1238	(+)	ACGT	S000415
SiMADS09	DOFCOREZM	1243	(+)	AAAG	S000265
SiMADS09	P1BS	1252	(+)	GNATATNC	S000459
SiMADS09	CACTFTPPCA1	1265	(+)	YACT	S000449
SiMADS09	RAV1AAT	1272	(+)	CAACA	S000314
SiMADS09	AACACOREOSGLUB1	1273	(+)	AACAAAC	S000353
SiMADS09	ROOTMOTIFTAPOX1	1289	(+)	ATATT	S000098
SiMADS09	CAATBOX1	1302	(+)	CAAT	S000028
SiMADS09	CURECORECR	1317	(+)	GTAC	S000493
SiMADS09	CACTFTPPCA1	1318	(+)	YACT	S000449
SiMADS09	EECCRCAH1	1333	(+)	GANTTNC	S000494
SiMADS09	CACTFTPPCA1	1337	(+)	YACT	S000449
SiMADS09	TATABOX5	1344	(+)	TTATTT	S000203
SiMADS09	EBOXBNNAPA	1374	(+)	CANNTG	S000144
SiMADS09	CATATGGMSAUR	1374	(+)	CATATG	S000370
SiMADS09	MYCCONSENSUSAT	1374	(+)	CANNTG	S000407
SiMADS09	ROOTMOTIFTAPOX1	1389	(+)	ATATT	S000098
SiMADS09	-10PEHVPSBD	1390	(+)	TATTCT	S000392
SiMADS09	RHERPATEXPA7	1395	(+)	KCACGW	S000512
SiMADS09	ACGTATERD1	1397	(+)	ACGT	S000415
SiMADS09	AMYBOX1	1411	(+)	TAACARA	S000020
SiMADS09	MYBGAHV	1411	(+)	TAACAAA	S000181
SiMADS09	GAREAT	1411	(+)	TAACAAR	S000439
SiMADS09	DOFCOREZM	1415	(+)	AAAG	S000265
SiMADS09	POLLEN1LELAT52	1429	(+)	AGAAA	S000245
SiMADS09	DOFCOREZM	1432	(+)	AAAG	S000265
SiMADS09	TATABOX5	1475	(+)	TTATTT	S000203
SiMADS09	ARR1AT	1512	(+)	NGATT	S000454
SiMADS09	EECCRCAH1	1513	(+)	GANTTNC	S000494
SiMADS09	CAATBOX1	1519	(+)	CAAT	S000028
SiMADS09	ELRECOREPCRP1	1526	(+)	TTGACC	S000142
SiMADS09	WBOXATNPR1	1526	(+)	TTGAC	S000390
SiMADS09	WRKY71OS	1527	(+)	TGAC	S000447
SiMADS09	WBOXNTERF3	1527	(+)	TGACY	S000457
SiMADS09	DOFCOREZM	1533	(+)	AAAG	S000265
SiMADS09	AMYBOX1	1550	(+)	TAACARA	S000020
SiMADS09	MYBGAHV	1550	(+)	TAACAAA	S000181
SiMADS09	GAREAT	1550	(+)	TAACAAR	S000439
SiMADS09	GAREAT	1558	(+)	TAACAAR	S000439
SiMADS09	WBOXATNPR1	1574	(+)	TTGAC	S000390
SiMADS09	WRKY71OS	1575	(+)	TGAC	S000447
SiMADS09	CACTFTPPCA1	1582	(+)	YACT	S000449
SiMADS09	D4GMAUX28	1591	(+)	TAGTGCTGT	S000331
SiMADS09	CURECORECR	1598	(+)	GTAC	S000493
SiMADS09	CACTFTPPCA1	1603	(+)	YACT	S000449
SiMADS09	MYBCORE	1605	(+)	CNGTTR	S000176
SiMADS09	CCAATBOX1	1616	(+)	CCAAT	S000030
SiMADS09	CAATBOX1	1617	(+)	CAAT	S000028
SiMADS09	BIHD1OS	1623	(+)	TGTCA	S000498
SiMADS09	CAATBOX1	1629	(+)	CAAT	S000028
SiMADS09	EBOXBNNAPA	1633	(+)	CANNTG	S000144
SiMADS09	RAV1BAT	1633	(+)	CACCTG	S000315
SiMADS09	MYCCONSENSUSAT	1633	(+)	CANNTG	S000407
SiMADS09	EBOXBNNAPA	1649	(+)	CANNTG	S000144
SiMADS09	MYCCONSENSUSAT	1649	(+)	CANNTG	S000407
SiMADS09	RAV1AAT	1658	(+)	CAACA	S000314
SiMADS09	CAATBOX1	1661	(+)	CAAT	S000028
SiMADS09	POLASIG1	1662	(+)	AATAAA	S000080
SiMADS09	LECPLEACS2	1664	(+)	TAAAATAT	S000465
SiMADS09	CACTFTPPCA1	1701	(+)	YACT	S000449
SiMADS09	ARR1AT	1732	(+)	NGATT	S000454
SiMADS09	ANAERO2CONSENSUS	1738	(+)	AGCAGC	S000478
SiMADS09	EBOXBNNAPA	1740	(+)	CANNTG	S000144
SiMADS09	MYCCONSENSUSAT	1740	(+)	CANNTG	S000407
SiMADS09	SORLIP1AT	1788	(+)	GCCAC	S000482
SiMADS09	CACTFTPPCA1	1790	(+)	YACT	S000449
SiMADS09	TBOXATGAPB	1791	(+)	ACTTTG	S000383
SiMADS09	EBOXBNNAPA	1799	(+)	CANNTG	S000144
SiMADS09	MYCCONSENSUSAT	1799	(+)	CANNTG	S000407
SiMADS09	CACTFTPPCA1	1799	(+)	YACT	S000449
SiMADS09	CAATBOX1	1808	(+)	CAAT	S000028
SiMADS09	EBOXBNNAPA	1842	(+)	CANNTG	S000144
SiMADS09	MYCCONSENSUSAT	1842	(+)	CANNTG	S000407
SiMADS09	CACTFTPPCA1	1842	(+)	YACT	S000449
SiMADS09	SEF3MOTIFGM	1914	(+)	AACCCA	S000115
SiMADS09	EBOXBNNAPA	1918	(+)	CANNTG	S000144
SiMADS09	RAV1BAT	1918	(+)	CACCTG	S000315
SiMADS09	MYCCONSENSUSAT	1918	(+)	CANNTG	S000407
SiMADS09	TCA1MOTIF	1974	(+)	TCATCTTCTT	S000159
SiMADS09	POLLEN1LELAT52	2028	(+)	AGAAA	S000245
SiMADS09	DOFCOREZM	2030	(+)	AAAG	S000265
SiMADS10	GTGANTG10	7	(+)	GTGA	S000378
SiMADS10	GTGANTG10	27	(+)	GTGA	S000378
SiMADS10	CURECORECR	40	(+)	GTAC	S000493
SiMADS10	NODCON2GM	49	(+)	CTCTT	S000462
SiMADS10	OSE2ROOTNODULE	49	(+)	CTCTT	S000468
SiMADS10	GTGANTG10	130	(+)	GTGA	S000378
SiMADS10	WBOXHVISO1	131	(+)	TGACT	S000442
SiMADS10	WRKY71OS	131	(+)	TGAC	S000447
SiMADS10	WBOXNTERF3	131	(+)	TGACY	S000457
SiMADS10	CGACGOSAMY3	156	(+)	CGACG	S000205
SiMADS10	NODCON2GM	185	(+)	CTCTT	S000462
SiMADS10	OSE2ROOTNODULE	185	(+)	CTCTT	S000468
SiMADS10	E2FCONSENSUS	191	(+)	WTTSSCSS	S000476
SiMADS10	NODCON2GM	204	(+)	CTCTT	S000462
SiMADS10	OSE2ROOTNODULE	204	(+)	CTCTT	S000468
SiMADS10	INRNTPSADB	207	(+)	YTCANTYY	S000395
SiMADS10	CACTFTPPCA1	209	(+)	YACT	S000449
SiMADS10	NODCON2GM	219	(+)	CTCTT	S000462
SiMADS10	OSE2ROOTNODULE	219	(+)	CTCTT	S000468
SiMADS10	SURECOREATSULTR11	282	(+)	GAGAC	S000499
SiMADS10	CGCGBOXAT	331	(+)	VCGCGB	S000501
SiMADS10	CACTFTPPCA1	343	(+)	YACT	S000449
SiMADS10	CGCGBOXAT	368	(+)	VCGCGB	S000501
SiMADS10	ANAERO2CONSENSUS	398	(+)	AGCAGC	S000478
SiMADS10	CGACGOSAMY3	405	(+)	CGACG	S000205
SiMADS10	DOFCOREZM	439	(+)	AAAG	S000265
SiMADS10	BS1EGCCR	441	(+)	AGCGGG	S000352
SiMADS10	E2FCONSENSUS	449	(+)	WTTSSCSS	S000476
SiMADS10	CGCGBOXAT	454	(+)	VCGCGB	S000501
SiMADS10	DOFCOREZM	463	(+)	AAAG	S000265
SiMADS10	ABRERATCAL	490	(+)	MACGYGB	S000507
SiMADS10	CGCGBOXAT	491	(+)	VCGCGB	S000501
SiMADS10	CGCGBOXAT	506	(+)	VCGCGB	S000501
SiMADS10	BS1EGCCR	522	(+)	AGCGGG	S000352
SiMADS10	SORLIP2AT	526	(+)	GGGCC	S000483
SiMADS10	HEXAMERATH4	530	(+)	CCGTCG	S000146
SiMADS10	ABRERATCAL	542	(+)	MACGYGB	S000507
SiMADS10	CGCGBOXAT	543	(+)	VCGCGB	S000501
SiMADS10	CURECORECR	555	(+)	GTAC	S000493
SiMADS10	CGACGOSAMY3	563	(+)	CGACG	S000205
SiMADS10	BIHD1OS	588	(+)	TGTCA	S000498
SiMADS10	SITEIIATCYTC	657	(+)	TGGGCY	S000474
SiMADS10	GTGANTG10	695	(+)	GTGA	S000378
SiMADS10	EBOXBNNAPA	706	(+)	CANNTG	S000144
SiMADS10	MYCCONSENSUSAT	706	(+)	CANNTG	S000407
SiMADS10	SITEIIATCYTC	717	(+)	TGGGCY	S000474
SiMADS10	SORLIP2AT	718	(+)	GGGCC	S000483
SiMADS10	SORLIP2AT	733	(+)	GGGCC	S000483
SiMADS10	ABRERATCAL	757	(+)	MACGYGB	S000507
SiMADS10	CGCGBOXAT	758	(+)	VCGCGB	S000501
SiMADS10	MYBCORE	761	(+)	CNGTTR	S000176
SiMADS10	SITEIIATCYTC	780	(+)	TGGGCY	S000474
SiMADS10	SORLIP2AT	803	(+)	GGGCC	S000483
SiMADS10	MYB26PS	828	(+)	GTTAGGTT	S000182
SiMADS10	MYB26PS	833	(+)	GTTAGGTT	S000182
SiMADS10	SEF4MOTIFGM7S	843	(+)	RTTTTTR	S000103
SiMADS10	TATABOX5	847	(+)	TTATTT	S000203
SiMADS10	DOFCOREZM	880	(+)	AAAG	S000265
SiMADS10	CAATBOX1	921	(+)	CAAT	S000028
SiMADS10	ERELEE4	922	(+)	AWTTCAAA	S000037
SiMADS10	ANAERO1CONSENSUS	927	(+)	AAACAAA	S000477
SiMADS10	SEF4MOTIFGM7S	944	(+)	RTTTTTR	S000103
SiMADS10	CACTFTPPCA1	957	(+)	YACT	S000449
SiMADS10	INRNTPSADB	959	(+)	YTCANTYY	S000395
SiMADS10	CAATBOX1	961	(+)	CAAT	S000028
SiMADS10	ROOTMOTIFTAPOX1	968	(+)	ATATT	S000098
SiMADS10	ROOTMOTIFTAPOX1	986	(+)	ATATT	S000098
SiMADS10	TBOXATGAPB	997	(+)	ACTTTG	S000383
SiMADS10	MYBCORE	1004	(+)	CNGTTR	S000176
SiMADS10	SORLIP1AT	1012	(+)	GCCAC	S000482
SiMADS10	POLLEN1LELAT52	1051	(+)	AGAAA	S000245
SiMADS10	DOFCOREZM	1059	(+)	AAAG	S000265
SiMADS10	GTGANTG10	1074	(+)	GTGA	S000378
SiMADS10	LTRE1HVBLT49	1081	(+)	CCGAAA	S000250
SiMADS10	CURECORECR	1100	(+)	GTAC	S000493
SiMADS10	SEF3MOTIFGM	1113	(+)	AACCCA	S000115
SiMADS10	RHERPATEXPA7	1130	(+)	KCACGW	S000512
SiMADS10	CGCGBOXAT	1172	(+)	VCGCGB	S000501
SiMADS10	GTGANTG10	1176	(+)	GTGA	S000378
SiMADS10	CGCGBOXAT	1180	(+)	VCGCGB	S000501
SiMADS10	CGCGBOXAT	1190	(+)	VCGCGB	S000501
SiMADS10	CGCGBOXAT	1192	(+)	VCGCGB	S000501
SiMADS10	DPBFCOREDCDC3	1199	(+)	ACACNNG	S000292
SiMADS10	SORLIP1AT	1209	(+)	GCCAC	S000482
SiMADS10	EBOXBNNAPA	1244	(+)	CANNTG	S000144
SiMADS10	MYCCONSENSUSAT	1244	(+)	CANNTG	S000407
SiMADS10	CURECORECR	1255	(+)	GTAC	S000493
SiMADS10	CGCGBOXAT	1257	(+)	VCGCGB	S000501
SiMADS10	CCAATBOX1	1282	(+)	CCAAT	S000030
SiMADS10	CAATBOX1	1283	(+)	CAAT	S000028
SiMADS10	RBCSCONSENSUS	1284	(+)	AATCCAA	S000127
SiMADS10	SORLIP1AT	1291	(+)	GCCAC	S000482
SiMADS10	UPRMOTIFIIAT	1292	(+)	CCNNNNNNNNNNNNCCACG	S000426
SiMADS10	CCAATBOX1	1298	(+)	CCAAT	S000030
SiMADS10	CAATBOX1	1299	(+)	CAAT	S000028
SiMADS10	ABRERATCAL	1307	(+)	MACGYGB	S000507
SiMADS10	CGCGBOXAT	1308	(+)	VCGCGB	S000501
SiMADS10	PYRIMIDINEBOXOSRAMY1A	1346	(+)	CCTTTT	S000259
SiMADS10	HEXAMERATH4	1363	(+)	CCGTCG	S000146
SiMADS10	ARR1AT	1379	(+)	NGATT	S000454
SiMADS10	EECCRCAH1	1380	(+)	GANTTNC	S000494
SiMADS10	E2FCONSENSUS	1382	(+)	WTTSSCSS	S000476
SiMADS10	LTRECOREATCOR15	1389	(+)	CCGAC	S000153
SiMADS10	CGACGOSAMY3	1390	(+)	CGACG	S000205
SiMADS10	CGCGBOXAT	1392	(+)	VCGCGB	S000501
SiMADS10	CGCGBOXAT	1416	(+)	VCGCGB	S000501
SiMADS10	CGCGBOXAT	1451	(+)	VCGCGB	S000501
SiMADS10	ABRERATCAL	1456	(+)	MACGYGB	S000507
SiMADS10	CGCGBOXAT	1457	(+)	VCGCGB	S000501
SiMADS10	CURECORECR	1480	(+)	GTAC	S000493
SiMADS10	CACTFTPPCA1	1481	(+)	YACT	S000449
SiMADS10	SORLIP1AT	1503	(+)	GCCAC	S000482
SiMADS10	CACTFTPPCA1	1527	(+)	YACT	S000449
SiMADS10	AGATCONSENSUS	1535	(+)	TTWCCWWWWNNGGWW	S000316
SiMADS10	PYRIMIDINEBOXOSRAMY1A	1538	(+)	CCTTTT	S000259
SiMADS10	NODCON2GM	1565	(+)	CTCTT	S000462
SiMADS10	OSE2ROOTNODULE	1565	(+)	CTCTT	S000468
SiMADS10	CGCGBOXAT	1611	(+)	VCGCGB	S000501
SiMADS10	SITEIIATCYTC	1618	(+)	TGGGCY	S000474
SiMADS10	SORLIP2AT	1619	(+)	GGGCC	S000483
SiMADS10	CGCGBOXAT	1624	(+)	VCGCGB	S000501
SiMADS10	CGCGBOXAT	1626	(+)	VCGCGB	S000501
SiMADS10	CAATBOX1	1666	(+)	CAAT	S000028
SiMADS10	WBOXHVISO1	1669	(+)	TGACT	S000442
SiMADS10	WRKY71OS	1669	(+)	TGAC	S000447
SiMADS10	WBOXNTERF3	1669	(+)	TGACY	S000457
SiMADS10	SITEIIATCYTC	1673	(+)	TGGGCY	S000474
SiMADS10	SORLIP2AT	1674	(+)	GGGCC	S000483
SiMADS10	MYBCORE	1687	(+)	CNGTTR	S000176
SiMADS10	GT1CORE	1748	(+)	GGTTAA	S000125
SiMADS10	SITEIIATCYTC	1760	(+)	TGGGCY	S000474
SiMADS10	TATABOX5	1781	(+)	TTATTT	S000203
SiMADS10	DRECRTCOREAT	1789	(+)	RCCGAC	S000418
SiMADS10	CBFHV	1789	(+)	RYCGAC	S000497
SiMADS10	LTRECOREATCOR15	1790	(+)	CCGAC	S000153
SiMADS10	CCAATBOX1	1798	(+)	CCAAT	S000030
SiMADS10	CAATBOX1	1799	(+)	CAAT	S000028
SiMADS10	SURECOREATSULTR11	1823	(+)	GAGAC	S000499
SiMADS10	CAREOSREP1	1831	(+)	CAACTC	S000421
SiMADS10	PALBOXAPC	1930	(+)	CCGTCC	S000137
SiMADS10	CGCGBOXAT	1970	(+)	VCGCGB	S000501
SiMADS10	GTGANTG10	1974	(+)	GTGA	S000378
SiMADS10	SURECOREATSULTR11	1976	(+)	GAGAC	S000499
SiMADS10	CURECORECR	1982	(+)	GTAC	S000493
SiMADS10	ACGTATERD1	1984	(+)	ACGT	S000415
SiMADS10	SURECOREATSULTR11	2014	(+)	GAGAC	S000499
SiMADS11	RAV1AAT	30	(-)	CAACA	S000314
SiMADS11	DOFCOREZM	42	(-)	AAAG	S000265
SiMADS11	POLLEN1LELAT52	44	(-)	AGAAA	S000245
SiMADS11	DOFCOREZM	47	(-)	AAAG	S000265
SiMADS11	GT1CONSENSUS	48	(-)	GRWAAW	S000198
SiMADS11	GT1GMSCAM4	48	(-)	GAAAAA	S000453
SiMADS11	POLLEN1LELAT52	50	(-)	AGAAA	S000245
SiMADS11	CACTFTPPCA1	62	(-)	YACT	S000449
SiMADS11	SORLIP1AT	71	(-)	GCCAC	S000482
SiMADS11	CACTFTPPCA1	88	(-)	YACT	S000449
SiMADS11	GT1CORE	97	(-)	GGTTAA	S000125
SiMADS11	CAATBOX1	148	(-)	CAAT	S000028
SiMADS11	-10PEHVPSBD	152	(-)	TATTCT	S000392
SiMADS11	DOFCOREZM	221	(-)	AAAG	S000265
SiMADS11	TAAAGSTKST1	221	(-)	TAAAG	S000387
SiMADS11	ARR1AT	225	(-)	NGATT	S000454
SiMADS11	GTGANTG10	236	(-)	GTGA	S000378
SiMADS11	DOFCOREZM	239	(-)	AAAG	S000265
[truncated: 11,917 more rows]

## Sheet: Putative motif and function
Factor	Signal Sequence	Number	Putative function
CACTFTPPCA1	YACT	996	cis-Regulatory elements for mesophyll-specific gene expression in the C4 plant Flaveria trinervia
DOFCOREZM	AAAG	762	Core site required for binding of Dof proteins in maize (Z.m.);Dof1 and Dof2 transcription factors are associated with expression of multiple genes involved in carbon metabolism in maize
EBOXBNNAPA	CANNTG	597	cis-acting elements recognized by R2R3-MYB, BZIP, and BHLH factors control light-responsive and tissue-specific activation of phenylpropanoid biosynthesis genes
MYCCONSENSUSAT	CANNTG	597	MYC recognition sequence；dehydration，cold, and water stress-responsive motifs
CAATBOX1	CAAT	550	Reported to regulate flowering in plant/tissue specific promoter activity
ARR1AT	NGATT	526	ARR1-binding element/Cytokinin response regulator binding (RR) motif
GTGANTG10	GTGA	463	A pollen-specific cis-elements, identified in TCP-enriched genes
WRKY71OS	TGAC	448	A binding site of rice WRKY71, a transcriptional repressor of the gibberellin signaling pathway
GATABOX	GATA	399	Binding site for transcription factors with a zinc finger motif,which have been concerned in light and nitrate dependent transcription control
CURECORECR	GTAC	398	Copper and oxygen responsive element Cyc6 and Cpx1
GT1CONSENSUS	GRWAAW	353	Consensus GT-1 binding site in many light-regulated genes, e.g.,RBCS from many species, PHYA from oat and rice,
CGCGBOXAT	VCGCGB	313	CGCG box recognized by AtSR1-6 signal responsive genes；involved in multiple signaling pathways in plants
POLLEN1LELAT52	AGAAA	297	required for pollen specific expression
ACGTATERD1	ACGT	261	dehydration and water stress, dehydration and water stress-responsive motif
ROOTMOTIFTAPOX1	ATATT	241	Motif found both in promoters of rolD,root hair induction
WBOXNTERF3	TGACY	219	A W-box promoter motif, functions in response to wound signal
RAV1AAT	CAACA	177	Rosette leaves- and roots-specific element
MYBCORE	CNGTTR	176	dehydration and water stress, dehydration and water stress-responsive motifs
SORLIP1AT	GCCAC	165	Light responsive element
NODCON2GM	CTCTT	143	Induction under root nodulation
OSE2ROOTNODULE	CTCTT	143	One of the consensus sequence motifs of organ-specific elements(OSE) characteristic of the promoters activated in infected cells of root nodules
CCAATBOX1	CCAAT	134	common sequence found in promoter of heat shock protein
BIHD1OS	TGTCA	130	Binding site forBIHD1,a bell class homeodomain transcription factor responsible for abiotic and biotic stress repsone
TAAAGSTKST1	TAAAG	123	TAAAG motif found in promoter of Solanum tuberosum (S.t.) KST1 gene; Target site for trans-acting StDof1 protein controlling guard cell-specific gene expression; KST1 gene encodes a K+ influx channel of guard cells
WBOXATNPR1	TTGAC	117	They were recognized specifically by salicylic acid (SA)-induced WRKY DNA binding proteins
IBOXCORE	GATAA	110	Light-responsive element
INRNTPSADB	YTCANTYY	110	Inr (initiator)" elements;Light-responsive transcription
POLASIG1	AATAAA	109	PolyA signal; poly A signal found in legA gene of pea, rice alpha-amylase;
DPBFCOREDCDC3	ACACNNG	105	Novel class of bZIP transcription factor DPBF-1 and 2;expression is normally embryo specific;found in carrot.Induced by ABA;Regulates a subset of LEA genes
CGACGOSAMY3	CGACG	101	Found in GC rich region of rice Amy3D andAmy3E amylase gene
SORLIP2AT	GGGCC	98	Light responsive element
WBOXHVISO1	TGACT	98	SUSIBA2 bind to W-box element in barley iso1 (encoding isoamylase1) promoter
CARGCW8GAT	CWWWWWWWWG	97	Boinding site for AGL15(AGAMOUS-like 15)
EECCRCAH1	GANTTNC	94	Binding site of Myb transcription factor LCR1；CO2-response
RHERPATEXPA7	KCACGW	92	Root hair-specific cis-elements
ANAERO2CONSENSUS	AGCAGC	90	Anaerobic fermentative pathway
MYB1AT	WAACCA	90	MYB recognition site found in the promoters of the dehydration-responsive gene rd22 and many other genes in Arabidopsis
MYBST1	GGATA	87	Core motif of MybSt1 (a potato MYB homolog) binding site
TATABOX5	TTATTT	87	TATA box elements are critical for accurate initiation
PRECONSCRHSP70A	SCGAYNRNNNNNNNNNNNNNNNHD	86	Consensus sequence of PRE (plastid response element) in the promoters of HSP70A in Chlamydomonas; Involved in induction of HSP70A gene by both MgProto and light
SURECOREATSULTR11	GAGAC	85	SURE contains auxin response factor (ARF) binding sequence
GT1GMSCAM4	GAAAAA	83	"GT-1 motif" found in the promoter of soybean (Glycine max);Plays a role in pathogen- and salt-induced SCaM-4 gene expression
GCCCORE	GCCGCC	78	Core of GCC-box found in many pathogen-responsive genes such as PDF1.2, Thi2.1, and PR4;Appears to play important roles in regulating jasmonate-responsive gene expression
ABRELATERD1	ACGTG	77	ABRE-like sequence (from -199 to -195) required for etiolation-induced expression of erd1 (early responsive to dehydration) in Arabidopsis
LTRECOREATCOR15	CCGAC	76	Core of low temperature responsive element (LTRE); ABA responsiveness; Involved in cold induction; Light signaling mediated by phytochrome is necessary for cold- or drought- induced gene expression through the C/DRE
RYREPEATBNNAPA	CATGCA	76	Required for seed specific expression
MYB2CONSENSUSAT	YAACKG	75	Dehydration-responsive element
SEF4MOTIFGM7S	RTTTTTR	75	SEF4 (soybean embryo factor 4)binding site
CBFHV	RYCGAC	73	Binding site of barley CBF1; CBFs are also known as dehydration-responsive element (DRE) binding proteins (DREBs)
SITEIIATCYTC	TGGGCY	73	Site II element found in the promoter regions of cytochrome genes (Cytc-1, Cytc-2) in Arabidopsis.Overrepresented in the promoters of nuclear genes encoding components of the oxidative phosphorylation (OxPhos) machinery from both Arabidopsis and rice
ASF1MOTIFCAMV	TGACG	72	Auxin and salicylic acid responsive element
PYRIMIDINEBOXOSRAMY1A	CCTTTT	68	Pyrimidine box found in rice alpha-amylase (RAmy1A) gene;Gibberellin-respons cis-element of GARE and pyrimidine box are partially involved in sugar repression
MYBPZM	CCWACC	66	Core of consensus maize P (myb homolog) binding site; Maize P gene specifies red pigmentation of kernel pericarp,cob, and other floral organs
REALPHALGLHCB21	AACCAA	64	REalpha found in Lemna gibba Lhcb21 gene promoter.The DNA binding activity is high in etiolated plants but much lower green plants; Required for phytochrome regulation
MYBCOREATCYCB1	AACGG	63	"Myb core" in the 18 bp sequence which is able to activate reporter gene without leading to M-phase-specific expression, found in the promoter of Arabidopsis thaliana cyclin B1:1 gene
ABRERATCAL	MACGYGB	60	ABRE-related sequence
MYCATERD1	CATGTG	59	MYC recognition sequence (from -466 to -461) necessary for expression of erd1 (early responsive to dehydration)
NODCON1GM	AAAGAT	58	Induction under root nodulation
OSE1ROOTNODULE	AAAGAT	58	One of the consensus sequence motifs of organ-specific elements(OSE) characteristic of the promoters activated in infected cells of root nodules
CATATGGMSAUR	CATATG	54	Auxin responsive element
INTRONLOWER	TGCAGG	52	3' intron-exon splice junctions
POLASIG3	AATAAT	50	poly A; polyadenylation
RYREPEATLEGUMINBOX	CATGCAY	50	RY repeat (CATGCAY) or legumin box found in seed-storage protein genes in legume such as soybean
-10PEHVPSBD	TATTCT	48	Light Respnsive elemnt
CIACADIANLELHC	CAANNNNATC	44	Region necessary for Cercadian expresssion of tomato Lhc gene
WBOXNTCHN48	CTGACY	44	W box possibly involved in elicitor-respsonsive transcription of defense genes in tobacco
SEF3MOTIFGM	AACCCA	43	SEF3 (soybean embryo factor 3) binding site
BOXIINTPATPB	ATAGAA	42	Found in non conservation typeII promoter
E2FCONSENSUS	WTTSSCSS	42	E2F-DP binding motifs
MYCATRD22	CACATG	42	Binding site for MYC (rd22BP1) in Arabidopsis;dehydration-resposive gene
NTBBF1ARROLB	ACTTTA	42	Required for tissue-specific expression and auxin induction
-300ELEMENT	GACGTGTAAAGTAAATTTACAAC	41	Present upstream of the promoter;Promoter enhancer elemnt
BOXLCOREDCPAL	ACCWWCC	41	consensus of putative box-L like
TBOXATGAPB	ACTTTG	38	Tbox found in the Arabidopsis thaliana (A.T.) GAPB gene promoter; Located between -94 and -89 (T1) and also between -84 and -79 (T2); Mutations in the "Tbox" resulted in reductions of light-activated gene transcription; GAPB encodes the B subunit of chloroplast glyceraldehyde-3-phosphate dehydrogenase(GADPH) of A.T.
DRECRTCOREAT	RCCGAC	36	Core motif of DRE in DREB genes
CTRMCAMV35S	TCTCTCTCT	34	CT-rich motif of CaMV 35S; enhancer
ANAERO1CONSENSUS	AAACAAA	33	Anaerobic fermentative pathway
P1BS	GNATATNC	33	PHR1-binding sequence found in the upstream regions of phosphate starvation responsive genes from several plant species
PREATPRODH	ACTCAT	33	"PRE (Pro- or hypoosmolarity-responsive element);found in promoter region of proline dehydrogenase (ProDH) gene
PALBOXAPC	CCGTCC	32	One of three putative cis-acting elements (boxes P, A, and L) of phenylalanine ammonia-lyase (PAL) genes in parsley
S1FBOXSORPS1L21	ATGGTA	32	Sequence specific interaction between S1F, a spinach nuclear factor, and a negative cis-element conserved in plastid-related genes
TATABOX4	TATATAA	32	TATA box elements are critical for accurate initiation
CANBNNAPA	CNAACAC	31	Embryo and endosperm specific transcription of Napin (storage protein) gene
CPBCSPOR	TATTAG	31	Sequence critical for cytokinin enhanced protein binding
GT1CORE	GGTTAA	30	Critical for GT-1 binding to box II of rbcS
HEXAMERATH4	CCGTCG	30	hexamer motif of Arabidopsis thaliana (A.t.) histone H4 promoter
RAV1BAT	CACCTG	30	Rosette leaves- and roots-specific element
RYREPEATGMGY2	CATGCAT	30	"RY repeat motif (CATGCAT)"；modulate the expression of glycinin genes
TATCCAOSAMY	TATCCA	30	Binding sites of OsMYBS1, OsMYBS2 and OsMYBS3 which mediate sugar and hormone regulation of alpha-amylase gene expression
GAREAT	TAACAAR	29	GA responsive element
IBOX	GATAAG	29	light-regulated genes Binding site of LeMYB1
SEBFCONSSTPR10A	YTGTCWC	29	Binding site of the potato silencing element binding factor (SEBF) gene found in promoter of pathogenesis-related gene (PR-10a);Similar to the auxin response element
POLASIG2	AATTAAA	28	"PolyA signal"; poly A signal found in rice alpha-amylase
BS1EGCCR	AGCGGG	24	"BS1 (binding site 1)" found in E. gunnii Cinnamoyl-CoA reductase (CCR) gene promoter; nuclear protein binding site; Required for vascular expression;
ELRECOREPCRP1	TTGACC	24	Elicitor responsive Element;binding site of WRKY1 andWRKY2; Early nuclear events in plant defence signalling
MYB2AT	TAACTG	24	Binding site for ATMYB2;involved in regulation of genes that are responsive to water stress in Arabidopsis
MYBPLANT	MACCWAMC	24	P-box;promoters of phenylpropanoid biosynthetic genes such as PAL, CHS,regulate phenylpropanoid and lignin biosynthesis
QELEMENTZMZM13	AGGTCA	24	Q(quantitative)-element;Involved in expression enhancing activity
AMYBOX1	TAACARA	23	Amylase box
ARFAT	TGTCTC	23	Auxin responive factor binding site
CACGTGMOTIF	CACGTG	23	Binding site for Arabidopsis GBF4 C. roseus G-box binding factor
GAGA8HVBKN3	GAGAGAGAGAGAGAGA	23	Binding site for GAGA-binding factor BBR
TATABOX2	TATAAAT	22	TATA box elements are critical for accurate initiation
MYBGAHV	TAACAAA	20	Central element of gibberellin (GA) response complex (GARC)
CAREOSREP1	CAACTC	19	Found in protein region of cystein proteinase1 (REP1) gene in rice
GAGAGMGSA1	GAGAGAGAGAGAGAGAGA	19	"GAGA element" found in the promoter of the heme and chlorophyll synthesis gene Gsa1 in soybean (G.m.)
NAPINMOTIFBN	TACACAT	19	Interact with a protein present in crude nuclear extracts from developing B. napus seeds
ACGTABOX	TACGTA	18	Negative regulator of sugar signalling
CRTDREHVCBF2	GTCGAC	18	Preferred sequence for AP2 transciptional activator.DNA binding is regulated by temperature
MARTBOX	TTWTWTTWTT	18	"T-Box"; Motif found in SAR (scaffold attachment region)
SREATMSD	TTATCC	18	Sucrose Responsive Element (SURE)
TATABOXOSPAL	TATTTAA	18	Binding site for OsTBP2, found in the promoter of rice pal gene encoding phenylalanine ammonia-lyase
TATCCAYMOTIFOSRAMY3D	TATCCAY	18	TATCCAY motif responsible for sugar repression
AACACOREOSGLUB1	AACAAAC	17	Core of AACA motifs found in rice (O.s.) glutelin genes, involved in controlling the endosperm-specific expression
SV40COREENHAN	GTGGWWHG	17	light-responsive elements upstream of the rbcs3A gene
WBBOXPCWRKY1	TTTGACY	16	WB box; WRKY proteins bind specifically to the DNA sequence motif (T)(T)TGAC(C/T)
2SSEEDPROTBANAPA	TGAGCTAAGCACATACGTCA	15	Seed specific expression
ABREOSRAB21	ACGTSSSC	15	ABA responsive element
ACGTCBOX	GACGTC	15	C-box; RITA-1 binding site; The rice bZIP transcriptional activator RITA-1 is highly expressed during seed development
HEXMOTIFTAH3H4	ACGTCA	15	Leucine zipper motif; meristem; OBF1; bZIP; lip19; LIP1;important roles in regulation of replication- dependent but not of replication-independent expression of the wheat histone H3 gene
IBOXCORENT	GATAAGR	15	I-box core motif" in the CAMs (conserved DNA modular arrays);LRE
LTRE1HVBLT49	CCGAAA	15	LTRE-1" (low-temperature-responsive element) in barley
PROLAMINBOXOSGLUB1	TGCAAAG	15	"Prolamine box" found in the rice GluB-1 gene promoter which is a seed storage protein
DRE2COREZMRAB17	ACCGAC	14	DRE2 found in maize RAB17 gene promoter,expressed during late embryogenesis and is induced by ABA
RYREPEATVFLEB4	CATGCATG	14	RY repeat motif; quantitative seed expression;interacts with VP1 and mediates abscisic acid-induced transcritption;
T/GBOXATPIN2	AACGTG	13	jasmonate signaling
TGTCACACMCUCUMISIN	TGTCACA	13	A novel enhancer element necessary for fruit-specific expression of the cucumisin gene
AMYBOX2	TATCCAT	12	Amylase box
-300CORE	TTTATTTACCAAACGGTAACATC	11	Endosperm box
ACGTABREMOTIFA2OSEM	ACGTGKC	11	Control of Starch synthesis during endosperm maturation
TGACGTVMAMY	TGACGT	11	A TGACGT Motif in the 5'-Upstream Region of alpha-Amylase Gene
AGCBOXNPGLB	AGCCGCC	10	Stress signalling responsive element
ANAERO3CONSENSUS	TCATCAC	10	Anaerobic fermentative pathway
BOXC'PSAS1	CTCCCAC	10	Box C for Asparagine synthetase AS1 gene which is negatively regulated by light
PYRIMIDINEBOXHVEPB1	TTTTTTCC	10	"Pyrimidine box" ;required gor GA induction
RBCSCONSENSUS	AATCCAA	10	rbcS general consensus sequence
SEF1MOTIF	ATATTTAWW	10	SEF1 (soybean embryo factor 1) binding site
SORLIP5AT	GAGTGAG	10	Light responsive element
SP8BFIBSP8BIB	TACTATT	10	SPBF binding site (SP8a);coding for sporamin and beta-amylase
WUSATAg	TTAATGG	10	Target sequence of WUS in the intron of AGAMOUS gene in Arabidopsis
ARE1	RGTGACNNNGC	9	Antioxidant response element
ERELEE4	AWTTCAAA	9	Ethylene responsive element (ERE)
MYBATRD22	CTAACCA	9	Dehydration-responsive element
REBETALGLHCB21	CGGATA	9	Required for phytochrome regulation
SORLREP3AT	TGTATATAT	9	Sequences Over-Represented in Light-Repressed Promoters (SORLREPs) in Arabidopsis
TATAPVTRNALEU	TTTATATA	9	Binding site of TATA binding protein (TBP)；important for transcription re-initiation
ACGTTBOX	AACGTT	8	T-box
AUXREPSIAA4	KGTCCCAT	8	Auxin responive factor binding site
CCA1ATLHCB1	AAMAATCT	8	Related to regulation of Phytochrome
DRE1COREZMRAB17	ACCGAGA	8	DRE1 found in maize RAB17 gene promoter,expressed during late embryogenesis and is induced by ABA
TATABOX3	TATTAAT	8	TATA box elements are critical for accurate initiation
XYLAT	ACAAAGAA	8	cis-element identified among the promoters of the "core xylem gene set"; regulating secondary xylem development
ACGTOSGLUB1	GTACGTG	7	Required for endosperm-specific expression
AMMORESIIUDCRNIA1	GGWAGGGT	7	Ammonium-response
CMSRE1IBSPOA	TGGACGG	7	Carbohydrate metabolism signal responsive element 1
LECPLEACS2	TAAAATAT	7	cysteine protease; ethylene; xylanase; ACS
PROXBBNNAPA	CAAACACC	7	Required for seed specific expression and ABA responsiveness
CARGATCONSENSUS	CCWWWWWWGG	6	Found in ArabidopsisSOC1 which is MADS-box flowering time gene;FLC is a component of vernalization (Low temperature) pathway
CARGNCAT	CCWWWWWWWWGG	6	Nonacanonical CArG motif found in promoter of DTA1.Relevant for response to AGL15
GADOWNAT	ACGTGTC	6	Gibberllic acid responsive;Seed germination
GCN4OSGLUB1	TGAGTCA	6	GCN4 motif" found in GluB-1 gene in rice (O.s.); Required for;endosperm-specific expression;This motif is the recognitionsite for a basic leucine zipper transcription factor
IRO2OS	CACGTGG	6	OsIRO2-binding core sequence; OsIRO2 is induced exclusively by Fe deficiency
MARABOX1	AATAAAYAAA	6	"A-box" found in SAR (scaffold attachment region)
TATCCACHVAL21	TATCCAC	6	GA-responsive element (GARE)
UPRMOTIFIIAT	CCNNNNNNNNNNNNCCACG	6	UPR; unfolded protein response;The UPR is activated in response to an accumulation of unfolded or misfolded proteins in the lumen of the endoplasmic reticulum
ATHB5ATCORE	CAATNATTG	5	Arabidopsis classI homeodomein leucine zipper
BOXIIPCCHS	ACGTGGC	5	Core of "Box II/G box" found in the parsley (P.c.) chs genes; Essential for light regulation
L1BOXATPDF1	TAAATGYA	5	PROTODERMAL FACTOR1 (PDF1) gene ;Involved in L1 layer-specific expression
LTREATLTI78	ACCGACA	5	LTRE
ABREZMRAB28	CCACGTGG	4	ABRE; ABA and water-stress responses;freezing tolerance; seed; shoot; CBF2;
AGMOTIFNTMYB2	AGATCCAA	4	Ammonium-response
AMMORESIVDCRNIA1	CGAACTT	4	Ammonium response
EVENINGAT	AAAATATCT	4	Evening element;Required for Circadian control of gene expression
GT1MOTIFPSRBCS	KWGTGRWAAWRW	4	"GT-1 motif"; "Consensus sequence of rbcS BOX II, III, II',III'";
MYB26PS	GTTAGGTT	4	Myb26 binding site;several phenylpropanoid biosynthetic genes
SBOXATRBCS	CACCTCCA	4	Important for the sugar and ABA responsiveness
SORLREP4AT	CTCCTAATT	4	Sequences Over-Represented in Light-Repressed Promoters (SORLREPs) in Arabidopsis
UP1ATMSD	GGCCCAWWW	4	Axillary bud outgrowth
VOZATVPP	GCGTNNNNNNNACGC	4	VOZ-binding sequence found in the promoter of A. thaliana V-PPase (vacuolar H+-pyrophosphatase) gene; Involved in its expression during pollen development
ABREATCONSENSUS	YACGTGGC	3	ABA-responsive elements (ABREs)
ANAERO5CONSENSUS	TTCCCTGTT	3	Anaerobic fermentative pathway
ATHB1ATCONSENSUS	CAATWATTG	3	Recognition sequence of Arabidopsis Athb-1 protein has a HD-Zip motif
CEREGLUBOX1PSLEGA	TGTTAAAGT	3	Sequences responsible for the tissue specific promoter activity；Homologous to the cereal glutenin gene control element
E2FAT	TYTCCCGCC	3	cell cycle-regulated expression
EMHVCHORD	TGTAAAGT	3	Endosperm motif (EM);involved in Nitrogen response
GARE1OSREP1	TAACAGA	3	Gibberllic acid responsive,found in promoter region of a cystein proteinase(REP-1)
HSELIKENTACIDICPR1	CNNGAANNNTTCNNG	3	HSE-like moti; heat shock and pathogen responses
MYB1LEPR	GTTAGTT	3	Tomato Pti4(ERF) regulates defence-related gene expression via GCC box and non-GCC box cis elements (Myb1(GTTAGTT)
PALINDROMICCBOXGM	TGACGTCA	3	Palindromic C-box in soybean
QARBNEXTA	AACGTGT	3	Promoter regions of the extA extensin gene; response to wounding and tensile stress
SURE2STPAT21	AATACTAAT	3	Sucrose Responsive Element (SURE)
TE2F2NTPCNA	ATTCCCGC	3	E2F sites that can interact with E2F proteins cloned from rice are required for meristematic tissue-specific expression of rice and tobacco proliferating cell nuclear antigen promoters
UP2ATMSD	AAACCCTA	3	Axillary bud outgrowth
UPRMOTIFIAT	CCACGTCA	3	UPR; unfolded protein response;The UPR is activated in response to an accumulation of unfolded or misfolded proteins in the lumen of the endoplasmic reticulum
ABREATRD22	RYACGTGGYR	2	ABA responsive element in Arabidopsis
AGATCONSENSUS	TTWCCWWWWNNGGWW	2	The binding sequences for the product of the Arabidopsis floral homeotic gene AGAMOUS
AMMORESVDCRNIA1	GGCCCCGGG	2	Ammonium response
ANAERO4CONSENSUS	GTTTHGCAA	2	Anaerobic fermentative pathway
ATHB2ATCONSENSUS	CAATSATTG	2	Recognition sequence of Arabidopsis Athb-1 protein has a HD-Zip motif
BP5OSWX	CAACGTG	2	OsBP-5 (a MYC protein) binding site in Wx promoter
CDA1ATCAB2	CAAAACGC	2	dark response
CELLCYCLESC	CACGAAAA	2	Cell cycle box found in URS2 of HD gene of Yeast
CEREGLUBOX2PSLEGA	TGAAAACT	2	Sequences responsible for the tissue specific promoter activity；Homologous to the cereal glutenin gene control element
D4GMAUX28	TAGTGCTGT	2	D1/D4-like sequence were identified in several other auxin-responsive genes
EMBP1TAEM	CACGTGGC	2	Involved in ABA mediated stress signalling pathway;
GBOXLERBCS	MCACGTGGC	2	Conserved sequence upstream of light-regulated genes; Sequence found in the promoter region of rbcS of tomato
GLMHVCHORD	RTGASTCAT	2	Involved in the nitrogen response of c-hordein promoter
HBOXCONSENSUSPVCHS	CCTACCNNNNNNNCT	2	Essential for both light regulation and elicitor induction; Similar sequence was found in tobacco Tnt1 retrotransposon promoter (LTR); Tnt1 is induced by wounding and by abiotic stress
LRENPCABE	ACGTGGCA	2	A positive light regulatory element
MARARS	WTTTATRTTTW	2	"ARS element"; Motif found in SAR (scaffold attachment region)
MNF1ZMPPC1	GTGCCCTT	2	"MNF1" binding site in maize (Z.m.) Ppc1 (phosphoenolpyruvate carboxylase) gene promoter; Involved in light induction
OCTAMOTIF2	CGCGGCAT	2	histone-gene-specific consensus sequences
PIIATGAPB	TTGGTTTTGATCAAAACCAA	2	Light-activated gene transcription
S1FSORPL21	ATGGTATT	2	A negative cis-element conserved in plastid-related genes
SORLIP4AT	GTATGATGG	2	Light responsive element
SP8BFIBSP8AIB	ACTGTGTA	2	SPBF binding site (SP8a);coding for sporamin and beta-amylase
SURE1STPAT21	AATAGAAAA	2	Sucrose Responsive Element (SURE)
TCA1MOTIF	TCATCTTCTT	2	Related to salicylic acid-inducible expression of many genes
-300MOTIFZMZEIN	TCCGCCWCTTGTATTCGTTGCGTTGMA	1	Motif in -300 elements of alpha-zein genes of maize (Z.m.); an enhancer element for the endosperm-specific expression of high molecular weight glutenin
5256BOXLELAT5256	TGTGGTTATATA	1	A sequence motif shared between the tomato (L.e.),LAT(Late Anther Tomato)52 and LAT56 promoters; pollen-specific enhancer sequences
ABADESI1	RTACGTGGCR	1	Responsive to ABA and desiccation
ABREMOTIFIIIOSRAB16B	GCCGCGTGGC	1	ABA responsive element	responsive	element
ATHB6COREAT	CAATTATTA	1	Consensus binding sequence for Arabidopsis homeodomain-leucine zipper protein, ATHB6; ATHB6 is a target of the protein phosphatase ABI1 and regulates hormone responses
AUXRETGA1GMGH3	TGACGTAA	1	Auxin-resonsive element
CAATBOX2	GGCCAATCT	1	5' upstream region (-80) of many eukaryotic genes
CACGCAATGMGH3	CACGCAAT	1	Composite structure of auxin response elements
CPRFPCCHS	CCACGTGGCC	1	light responsive chalcone synthase (CHS) gene promoter
E2FBNTRNR	GCGGCAAA	1	respsonse to UV-C irradiation; cell cycle-regulated expression
GARE2OSREP1	TAACGTA	1	Gibberllic acid responsive,found in promoter region of a cystein proteinase(REP-1)
GBOXPC	ACCACGTGGC	1	Binding site of parsley cytosolic G-box binding factors (cytosolic GBFs)
GGTCCCATGMSAUR	GGTCCCAT	1	Sequence found in NDE element in Soybean (G.m.) SAUR (Small Auxin-Up RNA) 15A gene promoter; Involved in auxin responsiveness
GRAZMRAB28	CATGCCGCC	1	Found in the promoter of ABA responsive rab28 gene from maize (Z.m.)
HEXAT	TGACGTGG	1	G-Box-like element
INTRONUPPER	MAGGTAAGT	1	5' exon-intron splice junctions
LEAFYATAG	CCAATGT	1	Target sequence of LEAFY in the intron of AGAMOUS gene
NONAMERATH4	AGATCGACG	1	Cis-elements regulating the expression of an Arabidopsis histone H4 gene
NRRBNEXTA	TAGTGGAT	1	Promoter regions of the extA extensin gene from Brassica napus control activation in response to wounding and tensile stress
O2F1BE2S1	TCCACGTCGA	1	ACGT and vicilin core sequences in a promoter domain required for seed-specific expression of a 2S storage protein gene are recognized by the opaque-2 regulatory protein
POLLEN2LELAT52	TCCACCATA	1	One of two co-dependent regulatory elements responsible for pollen specific activation of tomato lat52 gene; required for pollen specific expression
RBCSGBOXPS	CACATGGCACT	1	rbcS G-box; 5'upstream region (-211) of pea rbcS gene; Light-responsiveness
S2FSORPL21	CCATACATT	1	A negative cis-element conserved in plastid-related genes
SGBFGMGMAUX28	TCCACGTGTC	1	a G-box sequences of an auxin-responsive gene
SITEIIAOSPCNA	TGGGCCCGT	1	meristematic tissue-specific expression
SORLIP3AT	CTCAAGTGA	1	Light responsive element
SORLREP5AT	TTGCATGACT	1	Sequences Over-Represented in Light-Repressed Promoters (SORLREPs) in Arabidopsis
WRECSAA01	AAWGTATCSA	1	Wound-responsive element (WRE)

## Sheet: Summary
Growth and Biological processes
Light responsive and photosynthesis-related cis-elements	1787	0.2623
Flowering related/pollen/anther/fruit-specific cis-elements	1410	0.207
Growth and development	1211	0.1778
Root development/root-specific cis-elements	953	0.1399
Other regulatory elements	1085	0.1593
Seed and embryo development related cis-elements	293	0.043
Cell cycle regulatory elements	73	0.0107
	6812
Metabolic process
Carbohydrate/ Sugar metabolism responsive elements	943	0.2974
Phenylpropanoid and flavonoid biosynthesis	732	0.2308
Amino acid metabolism	621	0.1958
Amylase Box/Starch Metabolism/Storage protein responsive elements	584	0.1842
Anaerobic fermentative pathway	138	0.0435
Gibberellin metabolism	103	0.0325
Nitrate Reductase /Nitrogen metabolism/Phosphorus metabolism	50	0.0158
	3171
Hormone responsive
Gibberelic acid responsive elements	591	0.3499
Cytokinin responsive elements	557	0.3298
Auxin responsive elements	234	0.1385
ABA responsive elements	168	0.0995
Salicylic acid responsive elements	117	0.0693
Jasmonic acid respnsive elements	13	0.0077
Ethylene responsive elements	9	0.0053
	1689
Stress process
Dehydration/ water stress responsive elements	867	0.3865
Other abiotic stress-related cis-elements	844	0.3763
Stress /wound signalling	226	0.1008
Biotic stress/Pathogen-responsive genes	152	0.0678
HSP	134	0.0597
Cold responsive elements	20	0.0089
	2243
Growth and Biological processes	6812	0.4895
Metabolic process	3171	0.2279
Stress process	2243	0.1612
Hormone responsive	1689	0.1214
	13915
