# Supplementary material for: Genome-Wide Analysis of MADS-Box Genes in Foxtail Millet (Setaria italica L.) and Functional Assessment of the Role of SiMADS51 in the Drought Stress Response
Source: Front Plant Sci. 2021 Jun 28;12:659474. doi: 10.3389/fpls.2021.659474 (PMC8273297; doi:10.3389/fpls.2021.659474)
Supplement: Supplementary Table 4 — Twenty-five SiMADS-box genes that showed a transcriptional response to drought stress were identified from RNA-seq data of drought-treated foxtail millet seedlings. [file Table_4.XLSX]

## Sheet: Sheet1
Supplementary Table 4. Twenty-five SiMADS-box genes that showed a transcriptional response to drought stress were identified from RNA-seq data of drought-treated foxtail millet seedlings.
Gene Name	gene ID	Transcription Name	geneLength	Col-Expression	Dtreatment-Expression	Col-RPKM	Dtreatment-RPKM	log2 Ratio(Dtreatment/Col)	Up-Down-Regulation(Dtreatment/Col)	P-value	FDR	Type
SiMADS01	Si019985m	Seita.1G003500.1	1425	903	2001	28.6146	60.9769	1.09151	Up	1.99e-85	3.5e-84	Type II
SiMADS10	Si017524m	Seita.1G328500.1	1475	865	1022	26.4813	30.0879	0.18421	Up	0.00567176	0.0116068	Type II
SiMADS25	Si025315m	Seita.3G358100.1	441	4	13	0.409578	1.28008	1.64403	Up	0.0378618	0.0662426	Type II
SiMADS28	Si008439m	Seita.4G093200.1	1017	7	25	0.310808	1.06746	1.78009	Up	0.00192331	0.00423134	Type II
SiMADS36	Si007221m	Seita.4G277600.1	1060	42	106	1.7892	4.34243	1.27919	Up	3.55e-07	1.12e-06	Type II
SiMADS45	Si002988m	Seita.5G303200.1	875	27	49	1.39338	2.43176	0.803409	Up	0.0187209	0.0347569	Type II
SiMADS51	Si014419m	Seita.6G013400.1	1091	141	407	5.83592	16.1995	1.47292	Up	7.5e-29	5.52e-28	Type II
SiMADS55	Si014540m	Seita.6G223600.1	1026	313	818	13.7756	34.6209	1.32953	Up	1.77e-48	1.94e-47	Type II
SiMADS56	Si015525m	Seita.6G223700.1	558	301	388	24.3583	30.1947	0.30988	Up	0.0050615	0.0104609	Type II
SiMADS58	Si012632m	Seita.7G109700.1	609	3	13	0.222443	0.926956	2.05906	Up	0.0158588	0.0299733	Type II
SiMADS07	Si019951m	Seita.1G272300.1	693	3	0	0.19548	0.001	-7.61088	Down	0.115509	0.176926	Type II
SiMADS30	Si007275m	Seita.4G163500.1	639	9	5	0.635999	0.339783	-0.90441	Down	0.267322	0.347618	Type I
SiMADS40	Si004188m	Seita.5G114500.1	750	2	0	0.120416	0.001	-6.91188	Down	0.235624	0.325161	Type I
SiMADS49	Si004289m	Seita.5G425300.1	1389	4	0	0.130039	0.001	-7.0228	Down	0.0566252	0.094816	Type I
SiMADS53	Si013985m	Seita.6G194800.1	1361	82	44	2.72064	1.40387	-0.954533	Down	0.000300514	0.000730666	Type II
SiMADS11	Si030802m	Seita.2G002300.1	1441	4	6	0.125346	0.180809	0.528549	Up	0.593772	0.66671	Type II
SiMADS16	Si030896m	Seita.2G383000.1	1402	208	166	6.69931	5.14154	-0.381813	Down	0.0107975	0.0210612	Type II
SiMADS19	Si022981m	Seita.3G098400.1	795	0	4	0.001	0.218487	7.7714	Up	0.0688526	0.112171	Type II
SiMADS21	Si023214m	Seita.3G236800.1	907	24	11	1.19487	0.526645	-1.18194	Down	0.0212864	0.0392291	Type II
SiMADS25	Si007226m	Seita.3G358100.1	991	5	1	0.22783	0.0438187	-2.37834	Down	0.112665	0.174062	Type II
SiMADS46	Si002929m	Seita.5G404600.1	983	8	8	0.367495	0.353402	-0.0564131	Down	0.934804	0.959948	Type II
SiMADS47	Si002551m	Seita.5G406700.1	873	0	4	0.001	0.198966	7.63638	Up	0.0688526	0.112537	Type II
SiMADS54	Si013937m	Seita.6G223400.1	1859	2	8	0.0485809	0.186872	1.94359	Up	0.0754496	0.121122	Type II
SiMADS65	Si037197m	Seita.9G088700.1	1388	91	72	2.96051	2.25256	-0.394283	Down	0.0827276	0.131529	Type II
SiMADS71	Si037358m	Seita.9G513900.1	1445	6	4	0.187499	0.120206	-0.641376	Down	0.505608	0.587882	Type II
