# Supplementary material for: Genome-Wide Analysis of MADS-Box Genes in Foxtail Millet (Setaria italica L.) and Functional Assessment of the Role of SiMADS51 in the Drought Stress Response
Source: Front Plant Sci. 2021 Jun 28;12:659474. doi: 10.3389/fpls.2021.659474 (PMC8273297; doi:10.3389/fpls.2021.659474)
Supplement: Supplementary Table 5 — The FPKM (fragments per kilobase of transcript per million mapped reads) values of different tissues of 10 SiMADS-box genes. [file Table_5.XLSX]

## Sheet: Sheet1
Table S5. The FPKM (fragments per kilobase of transcript per million mapped reads) values of different tissues of 10 SiMADS-box genes.
Gene Name	Transcription Name	Gene Hits	leaf	root	stem	tassel inflorescence
SiMADS01	Seita.1G003500	SETIT_019985mg	20	42	36	36
SiMADS10	Seita.1G328500	SETIT_017524mg	65	85	89	25
SiMADS25	Seita.3G358100	SETIT_025315mg	0	0.7	4	0
SiMADS28	Seita.4G093200	SETIT_008439mg	0	0	0.3	0.4
SiMADS36	Seita.4G277600	SETIT_007221mg	1	3	0.7	115
SiMADS45	Seita.5G303200	SETIT_002988mg	0.5	20	10	90
SiMADS51	Seita.6G013400	SETIT_014419mg	21	117	22	4
SiMADS55	Seita.6G223600	SETIT_014540mg	65	14	13	19
SiMADS56	Seita.6G223700	SETIT_015525mg	16	8	29	12
SiMADS58	Seita.7G109700	SETIT_012632mg	0.9	10	6	3
