# Supplementary material for: Genome-Wide Analysis of MADS-Box Genes in Foxtail Millet (Setaria italica L.) and Functional Assessment of the Role of SiMADS51 in the Drought Stress Response
Source: Front Plant Sci. 2021 Jun 28;12:659474. doi: 10.3389/fpls.2021.659474 (PMC8273297; doi:10.3389/fpls.2021.659474)
Supplement: Supplementary Table 6 — Primers used in this study. [file Table_6.XLSX]

## Sheet: Sheet1
Supplementary Table 6. Primers used in this study.
Primers for gene cloning			Primers for expression vectors			Primers for RT-qPCR
Name	Primer sequence (5’-3’)		Name	Primer sequence (5’-3’)		Name	Primer sequence (5’-3’)
SiMADS01-F	ATGGTGACCACGGCGGCGG		GFP-SiMADS01-F	TATCTCTAGAGGATCCATGGTGACCACGGCGGC		RT-SiMADS01-F	TGATAAGGGCCGTGTGGATG
SiMADS01-R	TTATATCTCTCTGTAAAGGTTG		GFP-SiMADS01-R	TGCTCACCATGGATCCTATCTCTCTGTAAAGGTTG		RT-SiMADS01-R	GACTTTGCCTGCCTGATTGC
SiMADS10-F	ATGGCGAGGGAGCGGCG		GFP-SiMADS10-F	TATCTCTAGAGGATCCATGGCGAGGGAGCGG		RT-SiMADS10-F	TGCACTGCACTCTGGAAGTT
SiMADS10-R	TTATTTCCATGCAACACAAGGC		GFP-SiMADS10-R	TGCTCACCATGGATCCTTTCCATGCAACACAAGGC		RT-SiMADS10-R	TGCAACACAAGGCAACCCTA
SiMADS25-F	ATGGGGCGCGGGCGCGGGA		GFP-SiMADS25-F	TATCTCTAGAGGATCCATGGGGCGCGGGCGCG		RT-SiMADS25-F	AAATGCAGGGCAACATGAGC
SiMADS25-R	TCAGTGCTCCTCTAGCCGCCGTT		GFP-SiMADS25-R	TGCTCACCATGGATCCGTGCTCCTCTAGCCGCCG		RT-SiMADS25-R	GCGCTGTCTATCTGGTCCTC
SiMADS28-F	ATGGGGCGCGTGAAGCTGC		GFP-SiMADS28-F	TATCTCTAGAGGATCCATGGGGCGCGTGAAGCTG		RT-SiMADS28-F	TCAATCTCCCGGAGCAAGAC
SiMADS28-R	CTAGCCCATGTTGACCGCG		GFP-SiMADS28-R	TGCTCACCATGGATCCGCCCATGTTGACCGCG		RT-SiMADS28-R	GGCCCTTTATTGGGCGTGAG
SiMADS36-F	ATGGGGCGCGGCAAGATCG		GFP-SiMADS36-F	TATCTCTAGAGGATCCATGGGGCGCGGCAAGAT		RT-SiMADS36-F	CGGCAAGTACCACGAGTTCT
SiMADS36-R	TCAGCCGAGGCGCAGGTC		GFP-SiMADS36-R	TGCTCACCATGGATCCGCCGAGGCGCAGGTC		RT-SiMADS36-R	CTGCTCGATCCATAGGCTGG
SiMADS45-F	ATGGGGAGGGGCCGCAGCG		GFP-SiMADS45-F	TATCTCTAGAGGATCCATGGGGAGGGGCCGCAGCG		RT-SiMADS45-F	GTCCACCTTCTACAAGCGCA
SiMADS45-R	CTAGTTGAACCCCAGCTTGAG		GFP-SiMADS45-R	TGCTCACCATGGATCCGTTGAACCCCAGCTTGAG		RT-SiMADS45-R	CCAGATCCTTAACGGAGGGC
SiMADS51-F	ATGGCGAGGGGCAAGGTCCA		GFP-SiMADS51-F	TATCTCTAGAGGATCCATGGCGAGGGGCAAGGTCCA		RT-SiMADS51-F	CGACCACAGAATGGACCCAA
SiMADS51-R	TTAGAAGGAATAGCCCATCTC		GFP-SiMADS51-R	TGCTCACCATGGATCCGAAGGAATAGCCCATCTC		RT-SiMADS51-R	TTCATTTGCCCTGTTCCCGT
SiMADS55-F	ATGGAGCGGCGGGTGGAGC		GFP-SiMADS55-F	TATCTCTAGAGGATCCATGGAGCGGCGGGTGGAGC		RT-SiMADS55-F	AGCACGAGACTCAAGGGTTG
SiMADS55-R	TTAGGCTTGGGGCAATAATCC		GFP-SiMADS55-R	TGCTCACCATGGATCCGGCTTGGGGCAATAATCC		RT-SiMADS55-R	CCAGAGCGTCGGTTACTGTT
SiMADS56-F	ATGGAGGAGGAGGTGGCCG		GFP-SiMADS56-F	TATCTCTAGAGGATCCATGGAGGAGGAGGTGGCCG		RT-SiMADS56-F	AAGGCGAGCAAGGTGAAGAA
SiMADS56-R	CTATTTATGCTTGACCTGTATATTG		GFP-SiMADS56-R	TGCTCACCATGGATCCTTTATGCTTGACCTGTATAT		RT-SiMADS56-R	CGGAGGCGAACTTGTAGAGG
SiMADS58-F	ATGGCTCGTGGTAAGGTCCA		GFP-SiMADS58-F	TATCTCTAGAGGATCCATGGCTCGTGGTAAGGTCCA		RT-SiMADS58-F	CCTTCTGCAAGCGACGAATG
SiMADS58-R	CTAGAAATAGTAGTTACTCT		GFP-SiMADS58-R	TGCTCACCATGGATCCGAAATAGTAGTTACTCT		RT-SiMADS58-R	TCAAGCCTTGCATGTTCCCA
			1302-SiMADS51-F	GGGACTCTTGACCATGATGGCGAGGGGCAAGGTCCA		At-actin-F	CGCCATCCAAGCTGTTCTC
			1302-SiMADS51-R	TCAGATCTA C CCATGGGAAGGAATAGCCCATCTC		At-actin-R	TCACGTCCAGCAAGGTCAAG
			1305-SiMADS51-F	CGGTCCCGGGGGATCCATGGCGAGGGGCAAGGTCCA		Os-actin-F	AGCTGCGGGTATCCATGAGA
			1305-SiMADS51-R	TGCTCACCATGGATCCGAAGGAATAGCCCATCTC		Os-actin-R	GCAATGCCAGGGAACATAGTG
						Si-actin-F	GGCAAACAGGGAGAAGATGA
						Si-actin-R	GAGGTTGTCGGTAAGGTCACG
						RT-OsDREB2A-F	GGCTGAGATCCGTGAACCAA
						RT-OsDREB2A-R	GGACCATACATTGCCCTTGC
						RT-OsNCED1-F	TCCAGTCACAGCACCAATGATAC
						RT-OsNCED1-R	TGTTCCACA GTAACTCGTAATTTCG
						RT-OsNCED3-F	CCCCTCCCAAACCATCCAAACCGA
						RT-OsNCED3-R	TGTGAGCATATCCTGGCGTCGTGA
						RT-OsMYB2-F	GAGCAGCGAGGAGGAGGT
						RT-OsMYB2-R	TGTAGTTGACGAGCAGGAGGT
						RT-OsPP2C06-F	GATGGTCTCTGGGACGTCAT
						RT-OsPP2C06-R	CTTCGACAAGCACTCAGCAG
						RT-OsPP2C49-F	GGCTTATTCTCTTCCTCCTCTAT
						RT-OsPP2C49-R	AGTAAATTCTTTGCGACGATGAT
						RT-OsLEA3-F	TGAAGAGCACGGTGGTCGG
						RT-OsLEA3-R	GGCAGAGGTGTCCTTGTTGG
						RT-OsP5CS1-F	GCTGACATGGATATGGCAAAAC
						RT-OsP5CS1-R	GTAAGGTCTCCATTGCATTGCA
